# Supplementary material for: Dynamics of photosynthetic responses in 10 rubber tree (Hevea brasiliensis) clones in Colombian Amazon: Implications for breeding strategies
Source: PLoS One. 2019 Dec 12;14(12):e0226254. doi: 10.1371/journal.pone.0226254 (PMC6907818; doi:10.1371/journal.pone.0226254)
Supplement: S1 File — (TXT) [file pone.0226254.s001.txt]

Period	Site	Hour	RH	AT	PAR	DPV
Rainy	Belen	6	92.11	22.98	283.2	0.19
Rainy	Belen	6	94.71	23.55	162.05	0.13
Rainy	Belen	9	77.75	28.15	1461.49	0.69
Rainy	Belen	9	86.4	26.25	869.44	0.39
Rainy	Belen	12	70.7	30.48	1382.14	1.01
Rainy	Belen	12	72.57	29.58	1149.9	0.91
Rainy	Belen	15	83.95	27.8	396.12	0.5
Rainy	Belen	15	72.41	29.98	488.59	0.93
Rainy	Belen	18	89.4	25.18	8.85	0.28
Rainy	Belen	18	83.53	26.23	3.66	0.46
Rainy	Florencia	6	97.7	22.17	158.4	0.05
Rainy	Florencia	6	98.1	22.33	252.37	0.04
Rainy	Florencia	9	97.33	23.5	390.33	0.06
Rainy	Florencia	9	92.03	25.57	957.67	0.22
Rainy	Florencia	12	94.07	25.1	895.07	0.16
Rainy	Florencia	12	83.57	28.03	1121.8	0.5
Rainy	Florencia	15	88.43	26.73	483.07	0.33
Rainy	Florencia	15	80.03	28.33	741.6	0.62
Rainy	Florencia	18	93.4	24.2	83.3	0.16
Rainy	Florencia	18	92.3	25.1	83.3	0.21
Rainy	San Vicente	6	94.11	22.32	31.13	0.13
Rainy	San Vicente	6	89.61	22.72	458.99	0.25
Rainy	San Vicente	9	92.38	23.17	249.02	0.18
Rainy	San Vicente	9	69.87	29.37	1598.2	1
Rainy	San Vicente	12	91.44	23.28	261.23	0.2
Rainy	San Vicente	12	60.9	32.42	1618.35	1.5
Rainy	San Vicente	15	87.45	24.6	312.5	0.32
Rainy	San Vicente	15	65.78	31.12	566.41	1.26
Rainy	San Vicente	18	92.33	22.43	5.49	0.17
Rainy	San Vicente	18	86.08	24.6	1.22	0.36
Dry	Belen	6	97.63	22.48	71.1	0.05
Dry	Belen	6	92.31	22.48	156.86	0.19
Dry	Belen	6	89.69	23.48	172.43	0.26
Dry	Belen	9	81.84	25.4	586.24	0.49
Dry	Belen	9	59.32	29.68	1302.18	1.37
Dry	Belen	9	59.71	29.83	1051.94	1.37
Dry	Belen	12	61.6	30.1	1579.28	1.3
Dry	Belen	12	45.3	32.68	1436.16	2.11
Dry	Belen	12	45.79	33.32	1606.75	2.16
Dry	Belen	15	61.03	30.08	555.72	1.32
Dry	Belen	15	46.22	32.63	643.92	2.08
Dry	Belen	15	47.27	32.87	575.25	2.07
Dry	Belen	18	81.35	26.43	11.9	0.53
Dry	Belen	18	73.57	27.48	9.46	0.8
Dry	Belen	18	70.23	28.28	14.34	0.92
Dry	Florencia	6	97.69	22.53	110.78	0.05
Dry	Florencia	6	97.73	22.63	114.75	0.05
Dry	Florencia	6	96.26	22.87	173.34	0.09
Dry	Florencia	9	91.52	25.18	574.95	0.23
Dry	Florencia	9	85.76	27.84	1395.27	0.46
Dry	Florencia	9	78.97	27.94	1341.86	0.68
Dry	Florencia	12	91.36	25.79	584.11	0.24
Dry	Florencia	12	65.85	32.24	1427.61	1.3
Dry	Florencia	12	52.57	34.38	1622.31	2
Dry	Florencia	15	81.75	27.96	637.21	0.56
Dry	Florencia	15	61.39	32.13	714.72	1.47
Dry	Florencia	15	64.22	31	464.48	1.28
Dry	Florencia	18	90.99	24.29	9.16	0.23
Dry	Florencia	18	80.66	27.12	12.82	0.57
Dry	Florencia	18	74.65	28.12	2.75	0.78
Dry	San Vicente	6	84.27	24.53	473.93	0.44
Dry	San Vicente	6	82.1	22.33	503.27	0.44
Dry	San Vicente	6	82.37	24.1	505.37	0.49
Dry	San Vicente	9	63.03	31.83	1791.27	1.38
Dry	San Vicente	9	60.3	30.67	1692.1	1.38
Dry	San Vicente	9	59.47	31.63	1593.8	1.48
Dry	San Vicente	12	53.1	33.63	1673.87	1.89
Dry	San Vicente	12	55.13	32.9	1721.67	1.75
Dry	San Vicente	12	55.77	32.73	1583.1	1.72
Dry	San Vicente	15	54.1	32.8	622.3	1.77
Dry	San Vicente	15	56.6	32.1	617.97	1.63
Dry	San Vicente	15	58.23	31.63	515	1.55
Dry	San Vicente	18	84.33	23.53	1.23	0.4
Dry	San Vicente	18	79.77	24.53	1.37	0.53
Dry	San Vicente	18	80.87	25.43	0.47	0.53
