# Supplementary material for: Dynamics of photosynthetic responses in 10 rubber tree (Hevea brasiliensis) clones in Colombian Amazon: Implications for breeding strategies
Source: PLoS One. 2019 Dec 12;14(12):e0226254. doi: 10.1371/journal.pone.0226254 (PMC6907818; doi:10.1371/journal.pone.0226254)
Supplement: S2 File — (TXT) [file pone.0226254.s002.txt]

Period	Site	Clone	Block	Hour	A	E	gs	Ci	LT	phiPSII	ETR
Rainy	Belen	CDC 312	I	6	-0.05	2.25	113.00	378.50	30.95	0.19	86.09
Rainy	Belen	CDC 312	I	9	1.35	1.75	70.50	344.50	32.10	0.21	93.36
Rainy	Belen	CDC 312	I	12	14.90	4.40	205.00	239.50	33.95	0.38	170.77
Rainy	Belen	CDC 312	I	15	14.70	4.90	291.50	275.50	32.20	0.40	178.82
Rainy	Belen	CDC 312	I	18	0.10	2.95	192.50	373.00	29.70	0.11	47.87
Rainy	Belen	CDC 312	II	6	3.20	2.00	105.00	326.00	30.50	0.13	58.25
Rainy	Belen	CDC 312	II	9	9.20	3.40	184.50	282.50	31.10	0.24	107.08
Rainy	Belen	CDC 312	II	12	8.95	2.85	104.00	205.00	35.25	0.29	128.30
Rainy	Belen	CDC 312	II	15	13.95	6.65	475.00	312.00	32.05	0.26	118.11
Rainy	Belen	CDC 312	II	18	3.65	2.15	112.50	320.50	30.25	0.10	44.96
Rainy	Belen	CDC 312	III	6	3.40	2.75	133.00	335.00	30.40	0.18	79.01
Rainy	Belen	CDC 312	III	9	1.80	1.70	77.50	339.50	31.45	0.18	79.11
Rainy	Belen	CDC 312	III	12	15.40	4.30	194.00	228.50	33.80	0.37	165.25
Rainy	Belen	CDC 312	III	15	18.30	6.10	429.00	285.00	31.50	0.35	157.00
Rainy	Belen	CDC 312	III	18	0.15	3.05	189.50	376.50	29.70	0.09	38.28
Rainy	Belen	CDC 312	IV	6	4.50	2.10	109.00	320.00	30.45	0.21	92.06
Rainy	Belen	CDC 312	IV	9	4.55	2.30	103.50	295.00	31.45	0.21	92.09
Rainy	Belen	CDC 312	IV	12	9.35	2.95	116.00	227.00	34.45	0.30	135.53
Rainy	Belen	CDC 312	IV	15	10.80	4.70	331.50	308.50	31.85	0.23	101.54
Rainy	Belen	CDC 312	IV	18	1.10	2.05	109.00	357.50	30.15	0.09	38.10
Rainy	Belen	CDC 56	I	6	4.50	2.65	153.50	325.50	29.30	0.15	64.38
Rainy	Belen	CDC 56	I	9	2.15	0.95	34.00	249.50	32.85	0.19	82.18
Rainy	Belen	CDC 56	I	12	5.15	3.35	139.00	306.50	34.10	0.23	104.53
Rainy	Belen	CDC 56	I	15	8.70	4.55	238.50	300.50	32.95	0.20	90.54
Rainy	Belen	CDC 56	I	18	4.90	2.25	125.50	305.50	31.45	0.15	67.15
Rainy	Belen	CDC 56	II	6	0.20	2.50	146.50	377.50	28.85	0.13	54.55
Rainy	Belen	CDC 56	II	9	4.65	2.95	149.50	320.50	31.50	0.22	98.37
Rainy	Belen	CDC 56	II	12	3.65	2.55	95.00	314.50	33.70	0.22	95.93
Rainy	Belen	CDC 56	II	15	5.45	2.65	109.50	289.00	32.30	0.24	105.22
Rainy	Belen	CDC 56	II	18	4.20	1.70	74.50	285.50	32.85	0.21	91.56
Rainy	Belen	CDC 56	III	6	2.00	2.75	149.50	353.00	29.50	0.14	58.98
Rainy	Belen	CDC 56	III	9	2.50	1.45	53.50	275.00	33.45	0.17	75.22
Rainy	Belen	CDC 56	III	12	12.30	6.90	564.00	314.50	31.55	0.32	144.18
Rainy	Belen	CDC 56	III	15	3.20	3.70	163.50	331.00	32.95	0.23	99.54
Rainy	Belen	CDC 56	III	18	1.55	1.45	61.50	332.50	32.70	0.13	56.58
Rainy	Belen	CDC 56	IV	6	2.20	3.15	210.00	358.50	28.55	0.13	55.20
Rainy	Belen	CDC 56	IV	9	2.15	2.20	106.50	341.00	31.30	0.24	106.50
Rainy	Belen	CDC 56	IV	12	3.80	2.10	85.00	302.00	32.70	0.25	112.68
Rainy	Belen	CDC 56	IV	15	5.00	2.20	90.50	282.00	31.85	0.23	102.80
Rainy	Belen	CDC 56	IV	18	3.25	1.45	59.00	273.00	33.20	0.17	76.49
Rainy	Belen	FDR 4575	I	6	1.30	1.75	83.50	348.50	30.05	0.14	63.62
Rainy	Belen	FDR 4575	I	9	1.20	1.05	29.50	303.00	35.45	0.20	91.14
Rainy	Belen	FDR 4575	I	12	0.45	0.75	16.50	316.50	38.95	0.14	60.28
Rainy	Belen	FDR 4575	I	15	-0.05	0.65	12.50	372.50	39.65	0.13	57.13
Rainy	Belen	FDR 4575	I	18	-2.85	0.55	18.00	625.00	33.95	0.10	42.52
Rainy	Belen	FDR 4575	II	6	2.90	1.05	46.50	266.50	29.75	0.14	63.01
Rainy	Belen	FDR 4575	II	9	2.75	1.45	45.50	271.00	35.25	0.23	101.20
Rainy	Belen	FDR 4575	II	12	3.55	2.10	54.00	264.50	38.10	0.24	107.06
Rainy	Belen	FDR 4575	II	15	0.75	0.85	22.00	319.50	37.60	0.16	71.04
Rainy	Belen	FDR 4575	II	18	-2.40	0.65	20.50	556.50	33.80	0.12	51.10
Rainy	Belen	FDR 4575	III	6	0.90	1.70	52.00	342.00	35.25	0.15	64.35
Rainy	Belen	FDR 4575	III	9	0.65	0.95	27.00	321.50	36.25	0.12	52.64
Rainy	Belen	FDR 4575	III	12	1.20	1.25	28.00	303.00	39.30	0.17	73.71
Rainy	Belen	FDR 4575	III	15	0.35	1.20	40.50	355.50	35.20	0.09	39.67
Rainy	Belen	FDR 4575	III	18	-1.65	1.85	71.50	413.50	32.35	0.05	20.49
Rainy	Belen	FDR 4575	IV	6	4.90	3.50	140.00	312.00	33.55	0.29	128.28
Rainy	Belen	FDR 4575	IV	9	2.45	1.10	31.50	241.50	36.45	0.26	114.61
Rainy	Belen	FDR 4575	IV	12	0.20	0.65	14.50	363.50	39.20	0.14	62.10
Rainy	Belen	FDR 4575	IV	15	1.10	1.30	43.00	334.00	35.25	0.16	72.10
Rainy	Belen	FDR 4575	IV	18	-1.80	1.50	56.00	432.00	32.40	0.05	22.28
Rainy	Belen	FDR 5597	I	6	1.45	1.50	53.00	325.00	33.90	0.20	89.65
Rainy	Belen	FDR 5597	I	9	0.20	0.80	21.00	348.00	37.70	0.16	71.10
Rainy	Belen	FDR 5597	I	12	0.35	2.00	48.50	351.50	38.20	0.19	83.98
Rainy	Belen	FDR 5597	I	15	-0.05	0.70	21.50	375.00	35.90	0.12	53.38
Rainy	Belen	FDR 5597	I	18	-0.05	0.85	20.50	410.00	37.90	0.15	67.66
Rainy	Belen	FDR 5597	II	6	3.20	2.40	100.50	319.00	32.50	0.25	109.57
Rainy	Belen	FDR 5597	II	9	3.45	1.35	39.50	230.00	36.00	0.26	113.52
Rainy	Belen	FDR 5597	II	12	2.20	1.95	47.50	292.00	38.70	0.24	108.74
Rainy	Belen	FDR 5597	II	15	0.80	1.35	30.00	319.00	39.45	0.19	86.43
Rainy	Belen	FDR 5597	II	18	-0.90	0.95	31.00	421.50	33.10	0.07	32.48
Rainy	Belen	FDR 5597	III	6	2.50	2.40	82.00	320.00	33.85	0.24	105.30
Rainy	Belen	FDR 5597	III	9	1.55	1.50	39.00	301.00	37.20	0.18	80.82
Rainy	Belen	FDR 5597	III	12	0.75	1.45	33.00	322.50	39.15	0.12	52.96
Rainy	Belen	FDR 5597	III	15	0.95	1.55	54.00	342.00	35.40	0.14	61.23
Rainy	Belen	FDR 5597	III	18	-1.25	1.05	40.50	429.50	32.40	0.07	31.19
Rainy	Belen	FDR 5597	IV	6	1.30	1.85	74.50	345.00	32.60	0.25	110.35
Rainy	Belen	FDR 5597	IV	9	0.90	1.20	34.00	323.50	36.15	0.12	53.49
Rainy	Belen	FDR 5597	IV	12	0.35	1.85	48.50	352.50	37.35	0.18	80.12
Rainy	Belen	FDR 5597	IV	15	1.25	0.95	28.00	281.50	36.30	0.18	77.71
Rainy	Belen	FDR 5597	IV	18	0.45	0.75	16.50	316.50	38.95	0.14	60.28
Rainy	Belen	FDR 5788	I	6	7.05	3.85	257.00	325.50	29.25	0.17	75.00
Rainy	Belen	FDR 5788	I	9	8.60	6.35	467.50	337.00	30.55	0.22	96.61
Rainy	Belen	FDR 5788	I	12	15.35	8.20	620.00	316.50	32.90	0.31	137.34
Rainy	Belen	FDR 5788	I	15	13.90	8.15	755.00	330.00	32.20	0.30	131.07
Rainy	Belen	FDR 5788	I	18	1.10	1.85	100.50	357.50	30.20	0.09	41.27
Rainy	Belen	FDR 5788	II	6	2.50	1.85	92.50	330.50	30.00	0.14	62.65
Rainy	Belen	FDR 5788	II	9	4.10	3.00	158.00	328.00	31.40	0.17	74.28
Rainy	Belen	FDR 5788	II	12	1.85	1.55	50.50	310.50	35.15	0.17	73.76
Rainy	Belen	FDR 5788	II	15	2.25	1.05	35.00	266.50	34.55	0.20	86.54
Rainy	Belen	FDR 5788	II	18	-0.95	1.00	52.00	433.50	30.60	0.05	22.07
Rainy	Belen	FDR 5788	III	6	-0.10	1.75	108.00	379.50	28.10	0.08	33.48
Rainy	Belen	FDR 5788	III	9	3.05	2.20	101.00	323.50	31.75	0.14	62.33
Rainy	Belen	FDR 5788	III	12	6.70	2.50	116.00	269.50	31.90	0.21	93.27
Rainy	Belen	FDR 5788	III	15	3.80	1.90	100.50	319.00	30.75	0.13	59.53
Rainy	Belen	FDR 5788	III	18	2.30	1.40	56.00	303.50	33.20	0.17	77.63
Rainy	Belen	FDR 5788	IV	6	-1.80	1.55	104.00	409.50	27.35	0.06	23.01
Rainy	Belen	FDR 5788	IV	9	-0.10	1.35	56.00	380.50	31.80	0.15	67.62
Rainy	Belen	FDR 5788	IV	12	1.60	1.30	50.50	318.50	32.15	0.16	69.24
Rainy	Belen	FDR 5788	IV	15	-0.10	0.45	19.00	413.50	31.45	0.10	45.34
Rainy	Belen	FDR 5788	IV	18	0.60	0.40	15.50	305.50	33.20	0.12	52.20
Rainy	Belen	FX 3899	I	6	3.10	1.20	57.00	285.50	29.00	0.11	48.89
Rainy	Belen	FX 3899	I	9	2.30	1.45	48.00	284.50	34.60	0.16	72.17
Rainy	Belen	FX 3899	I	12	2.80	1.45	39.00	252.00	37.40	0.20	89.09
Rainy	Belen	FX 3899	I	15	0.50	1.05	23.00	324.50	38.10	0.12	52.92
Rainy	Belen	FX 3899	I	18	-1.50	0.75	24.00	477.00	34.05	0.09	40.19
Rainy	Belen	FX 3899	II	6	4.50	2.50	109.00	302.50	32.15	0.19	81.57
Rainy	Belen	FX 3899	II	9	1.85	0.55	16.00	188.00	35.60	0.14	63.16
Rainy	Belen	FX 3899	II	12	2.15	0.95	21.00	205.00	38.75	0.15	65.60
Rainy	Belen	FX 3899	II	15	0.05	1.50	38.50	354.00	37.40	0.12	50.79
Rainy	Belen	FX 3899	II	18	-1.40	0.50	16.50	507.00	33.10	0.08	34.10
Rainy	Belen	FX 3899	III	6	3.30	2.25	104.00	327.00	32.05	0.09	38.32
Rainy	Belen	FX 3899	III	9	-0.45	0.70	19.00	404.50	36.15	0.12	54.02
Rainy	Belen	FX 3899	III	12	1.60	1.15	28.00	271.00	38.00	0.10	45.45
Rainy	Belen	FX 3899	III	15	0.70	0.90	23.00	314.00	37.00	0.07	29.18
Rainy	Belen	FX 3899	III	18	-0.65	1.30	44.00	397.50	33.15	0.07	29.60
Rainy	Belen	FX 3899	IV	6	7.05	3.05	122.00	271.00	33.10	0.18	79.69
Rainy	Belen	FX 3899	IV	9	7.25	3.95	155.50	289.00	34.40	0.21	92.36
Rainy	Belen	FX 3899	IV	12	6.40	3.60	112.50	271.00	37.10	0.22	98.72
Rainy	Belen	FX 3899	IV	15	5.25	2.85	78.00	258.50	37.35	0.25	110.51
Rainy	Belen	FX 3899	IV	18	-1.70	1.30	42.50	437.50	34.45	0.11	48.79
Rainy	Belen	FX 4098	I	6	6.45	2.55	147.50	298.00	30.00	0.17	75.89
Rainy	Belen	FX 4098	I	9	4.60	4.05	180.00	328.00	32.40	0.19	83.62
Rainy	Belen	FX 4098	I	12	9.15	3.85	161.50	257.00	35.35	0.29	128.35
Rainy	Belen	FX 4098	I	15	11.60	5.95	345.00	304.50	33.10	0.16	69.76
Rainy	Belen	FX 4098	I	18	-0.15	3.15	207.50	380.50	29.95	0.08	33.39
Rainy	Belen	FX 4098	II	6	2.20	2.40	127.50	350.00	29.80	0.18	79.94
Rainy	Belen	FX 4098	II	9	8.05	3.80	238.50	313.50	30.75	0.23	101.41
Rainy	Belen	FX 4098	II	12	11.65	5.35	270.00	289.00	33.50	0.33	146.96
Rainy	Belen	FX 4098	II	15	11.60	6.75	474.50	323.00	32.10	0.30	133.82
Rainy	Belen	FX 4098	II	18	2.55	1.95	109.00	337.50	30.60	0.13	57.29
Rainy	Belen	FX 4098	III	6	0.05	1.60	72.50	374.00	30.35	0.13	54.17
Rainy	Belen	FX 4098	III	9	2.00	1.55	75.00	315.00	31.10	0.12	55.79
Rainy	Belen	FX 4098	III	12	14.45	9.20	754.50	325.00	33.20	0.33	148.35
Rainy	Belen	FX 4098	III	15	11.20	6.70	620.00	334.50	31.15	0.22	98.37
Rainy	Belen	FX 4098	III	18	3.50	2.40	145.00	336.50	30.40	0.12	51.05
Rainy	Belen	FX 4098	IV	6	4.25	3.10	183.00	335.00	29.55	0.15	64.88
Rainy	Belen	FX 4098	IV	9	5.00	4.50	291.00	344.00	30.90	0.13	58.80
Rainy	Belen	FX 4098	IV	12	6.75	2.70	105.00	262.50	34.45	0.23	102.16
Rainy	Belen	FX 4098	IV	15	11.30	6.30	386.00	315.00	32.50	0.28	124.69
Rainy	Belen	FX 4098	IV	18	1.30	1.50	78.00	347.00	30.75	0.11	47.59
Rainy	Belen	GU 198	I	6	2.55	2.20	116.50	337.00	29.80	0.14	62.57
Rainy	Belen	GU 198	I	9	7.20	3.05	165.00	299.00	30.80	0.23	101.27
Rainy	Belen	GU 198	I	12	3.10	2.30	89.50	318.00	34.45	0.20	89.22
Rainy	Belen	GU 198	I	15	3.80	3.45	165.50	336.50	32.80	0.21	93.07
Rainy	Belen	GU 198	I	18	0.15	0.90	40.00	370.50	31.65	0.10	44.05
Rainy	Belen	GU 198	II	6	-0.70	2.30	122.00	390.50	29.60	0.10	45.27
Rainy	Belen	GU 198	II	9	2.80	2.10	88.50	317.50	32.30	0.18	80.22
Rainy	Belen	GU 198	II	12	1.85	2.05	76.00	327.00	34.35	0.17	77.82
Rainy	Belen	GU 198	II	15	3.15	2.45	104.50	319.50	33.00	0.18	80.34
Rainy	Belen	GU 198	II	18	-0.25	1.00	45.00	382.50	31.75	0.11	45.87
Rainy	Belen	GU 198	III	6	1.10	2.50	135.00	363.00	29.70	0.13	58.72
Rainy	Belen	GU 198	III	9	4.55	2.80	147.50	322.00	30.85	0.19	83.47
Rainy	Belen	GU 198	III	12	1.40	1.75	59.50	332.00	34.80	0.21	91.77
Rainy	Belen	GU 198	III	15	9.20	4.85	283.00	313.00	32.20	0.29	127.89
Rainy	Belen	GU 198	III	18	1.70	1.70	82.50	342.50	31.35	0.11	49.54
Rainy	Belen	GU 198	IV	6	1.85	1.20	50.50	275.50	31.90	0.16	69.89
Rainy	Belen	GU 198	IV	9	-0.45	3.05	134.50	379.50	32.30	0.17	77.02
Rainy	Belen	GU 198	IV	12	4.90	2.50	89.50	328.00	36.15	0.19	84.25
Rainy	Belen	GU 198	IV	15	12.65	4.00	206.00	262.00	32.65	0.34	151.48
Rainy	Belen	GU 198	IV	18	-0.75	1.50	75.00	396.00	30.10	0.07	29.64
Rainy	Belen	IAN 873	I	6	2.85	2.20	114.50	336.00	29.80	0.12	55.04
Rainy	Belen	IAN 873	I	9	3.45	1.05	31.50	180.00	35.25	0.23	98.99
Rainy	Belen	IAN 873	I	12	-0.05	0.85	20.50	410.00	37.90	0.15	67.66
Rainy	Belen	IAN 873	I	15	0.50	0.70	15.00	304.00	39.30	0.15	65.11
Rainy	Belen	IAN 873	I	18	-2.60	0.90	29.50	520.50	33.65	0.08	36.11
Rainy	Belen	IAN 873	II	6	5.50	2.50	107.50	285.50	32.65	0.24	104.53
Rainy	Belen	IAN 873	II	9	5.15	1.45	43.00	173.50	35.80	0.30	133.11
Rainy	Belen	IAN 873	II	12	1.80	1.20	27.50	285.00	38.85	0.18	81.65
Rainy	Belen	IAN 873	II	15	1.35	1.95	47.50	319.00	38.60	0.18	81.61
Rainy	Belen	IAN 873	II	18	-1.20	0.70	23.00	456.50	33.10	0.10	43.77
Rainy	Belen	IAN 873	III	6	5.75	2.50	128.50	299.50	28.95	0.15	66.55
Rainy	Belen	IAN 873	III	9	2.75	1.55	49.50	287.00	34.85	0.28	123.71
Rainy	Belen	IAN 873	III	12	0.35	0.80	18.00	325.00	38.75	0.13	58.00
Rainy	Belen	IAN 873	III	15	1.10	0.95	24.50	299.00	37.20	0.23	101.50
Rainy	Belen	IAN 873	III	18	-0.85	0.85	28.00	434.00	33.85	0.12	50.93
Rainy	Belen	IAN 873	IV	6	3.70	1.60	78.00	297.50	28.95	0.15	66.82
Rainy	Belen	IAN 873	IV	9	1.45	1.30	40.50	313.00	34.95	0.19	83.95
Rainy	Belen	IAN 873	IV	12	-0.10	0.55	12.50	377.00	38.15	0.17	73.10
Rainy	Belen	IAN 873	IV	15	-0.30	0.80	18.00	393.00	37.90	0.16	68.83
Rainy	Belen	IAN 873	IV	18	-1.20	0.55	17.50	475.00	34.00	0.08	33.48
Rainy	Belen	MDF 180	I	6	3.15	2.50	134.50	335.50	29.70	0.15	64.70
Rainy	Belen	MDF 180	I	9	5.75	1.90	63.00	219.50	34.95	0.23	102.69
Rainy	Belen	MDF 180	I	12	5.60	2.70	80.00	253.00	36.80	0.22	96.56
Rainy	Belen	MDF 180	I	15	1.95	1.40	33.00	278.00	38.40	0.20	88.73
Rainy	Belen	MDF 180	I	18	-1.05	0.55	18.50	462.50	33.60	0.08	33.27
Rainy	Belen	MDF 180	II	6	4.40	2.70	144.50	325.00	30.45	0.26	114.62
Rainy	Belen	MDF 180	II	9	2.25	1.15	35.00	349.00	35.45	0.18	81.48
Rainy	Belen	MDF 180	II	12	1.65	1.05	29.50	368.50	37.20	0.21	92.06
Rainy	Belen	MDF 180	II	15	2.05	1.10	27.50	283.50	38.15	0.22	96.36
Rainy	Belen	MDF 180	II	18	-2.00	1.05	34.50	469.00	33.45	0.15	67.13
Rainy	Belen	MDF 180	III	6	7.55	3.85	212.50	310.50	30.80	0.25	109.75
Rainy	Belen	MDF 180	III	9	4.30	1.45	42.50	207.50	35.55	0.28	123.24
Rainy	Belen	MDF 180	III	12	-0.45	1.10	26.00	401.00	38.30	0.13	55.48
Rainy	Belen	MDF 180	III	15	0.35	0.90	19.50	331.00	39.85	0.17	73.48
Rainy	Belen	MDF 180	III	18	-1.50	1.00	33.00	464.00	33.15	0.07	31.66
Rainy	Belen	MDF 180	IV	6	2.75	2.40	126.00	342.00	30.10	0.17	74.47
Rainy	Belen	MDF 180	IV	9	3.30	1.05	32.00	202.50	35.15	0.23	100.84
Rainy	Belen	MDF 180	IV	12	3.65	1.90	51.00	255.50	37.65	0.22	94.83
Rainy	Belen	MDF 180	IV	15	2.15	1.30	32.00	259.50	38.00	0.19	84.43
Rainy	Belen	MDF 180	IV	18	-1.75	0.75	24.50	486.00	33.55	0.08	34.23
Rainy	Florencia	CDC 312	I	6	5.85	2.90	174.50	316.00	29.10	0.15	66.68
Rainy	Florencia	CDC 312	I	9	15.40	6.30	374.00	289.50	32.80	0.34	149.87
Rainy	Florencia	CDC 312	I	12	15.30	6.30	349.00	285.50	33.00	0.34	153.13
Rainy	Florencia	CDC 312	I	15	6.75	2.45	84.50	237.50	34.40	0.24	106.25
Rainy	Florencia	CDC 312	I	18	-1.45	1.85	63.50	409.00	33.15	0.09	39.14
Rainy	Florencia	CDC 312	II	6	7.95	4.00	219.00	309.00	30.55	0.26	115.34
Rainy	Florencia	CDC 312	II	9	12.05	6.30	370.50	307.50	32.95	0.38	166.55
Rainy	Florencia	CDC 312	II	12	11.45	4.85	205.50	270.50	34.45	0.35	154.00
Rainy	Florencia	CDC 312	II	15	9.65	3.15	108.00	218.00	35.00	0.17	73.77
Rainy	Florencia	CDC 312	II	18	-0.25	4.80	311.00	379.50	29.15	0.08	35.49
Rainy	Florencia	CDC 312	III	6	5.30	3.65	237.50	335.00	29.20	0.15	64.04
Rainy	Florencia	CDC 312	III	9	10.10	5.20	258.50	298.50	33.05	0.30	134.58
Rainy	Florencia	CDC 312	III	12	10.45	6.10	302.50	305.00	33.55	0.28	125.49
Rainy	Florencia	CDC 312	III	15	1.40	2.75	99.00	346.50	34.10	0.19	82.47
Rainy	Florencia	CDC 312	III	18	-0.70	1.95	67.00	388.00	33.25	0.08	32.79
Rainy	Florencia	CDC 312	IV	6	12.10	4.40	264.00	288.00	30.20	0.30	131.90
Rainy	Florencia	CDC 312	IV	9	10.80	5.45	288.50	301.50	32.95	0.34	151.78
Rainy	Florencia	CDC 312	IV	12	13.15	6.15	254.50	272.50	35.15	0.36	163.07
Rainy	Florencia	CDC 312	IV	15	4.60	2.85	88.50	281.00	35.55	0.23	104.44
Rainy	Florencia	CDC 312	IV	18	-0.75	5.30	371.50	382.00	29.25	0.10	43.00
Rainy	Florencia	CDC 56	I	6	9.50	4.95	436.50	330.50	27.80	0.21	94.66
Rainy	Florencia	CDC 56	I	9	13.85	4.95	335.50	291.00	30.45	0.36	160.81
Rainy	Florencia	CDC 56	I	12	14.70	5.05	241.50	259.50	33.35	0.40	176.67
Rainy	Florencia	CDC 56	I	15	7.85	2.30	89.00	202.50	33.60	0.27	120.88
Rainy	Florencia	CDC 56	I	18	0.35	1.05	34.00	426.00	34.55	0.17	75.68
Rainy	Florencia	CDC 56	II	6	3.05	3.05	189.50	347.50	28.15	0.14	61.01
Rainy	Florencia	CDC 56	II	9	11.70	3.80	195.50	260.50	31.45	0.28	126.66
Rainy	Florencia	CDC 56	II	12	7.65	3.65	140.50	277.00	33.75	0.24	105.50
Rainy	Florencia	CDC 56	II	15	0.30	4.40	246.00	363.00	31.55	0.12	52.08
Rainy	Florencia	CDC 56	II	18	-2.35	1.35	44.00	462.50	33.60	0.10	41.33
Rainy	Florencia	CDC 56	III	6	8.35	4.80	368.50	328.00	29.05	0.19	86.12
Rainy	Florencia	CDC 56	III	9	11.50	6.45	384.00	306.50	33.00	0.37	164.43
Rainy	Florencia	CDC 56	III	12	8.85	4.70	188.00	289.50	34.85	0.25	110.46
Rainy	Florencia	CDC 56	III	15	16.80	6.85	416.50	288.50	32.75	0.35	154.45
Rainy	Florencia	CDC 56	III	18	-0.80	2.10	77.00	390.00	32.85	0.11	47.40
Rainy	Florencia	CDC 56	IV	6	12.70	5.90	383.00	305.50	30.85	0.34	149.34
Rainy	Florencia	CDC 56	IV	9	11.45	4.50	210.50	272.50	33.20	0.37	163.67
Rainy	Florencia	CDC 56	IV	12	13.35	4.80	178.50	236.50	35.45	0.37	162.13
Rainy	Florencia	CDC 56	IV	15	9.40	6.35	237.00	294.00	35.80	0.32	141.16
Rainy	Florencia	CDC 56	IV	18	-0.90	4.30	309.00	384.00	28.80	0.09	40.58
Rainy	Florencia	FDR 4575	I	6	4.90	2.65	146.50	316.50	29.30	0.16	71.49
Rainy	Florencia	FDR 4575	I	9	13.30	6.60	414.50	307.50	32.55	0.30	134.32
Rainy	Florencia	FDR 4575	I	12	12.50	7.35	425.00	311.00	33.40	0.29	126.06
Rainy	Florencia	FDR 4575	I	15	0.35	1.15	33.50	345.00	34.90	0.17	75.46
Rainy	Florencia	FDR 4575	I	18	-1.60	1.45	45.00	428.50	33.60	0.12	51.06
Rainy	Florencia	FDR 4575	II	6	11.80	5.75	394.00	314.00	30.30	0.28	124.58
Rainy	Florencia	FDR 4575	II	9	14.50	6.70	420.00	300.00	32.60	0.23	101.73
Rainy	Florencia	FDR 4575	II	12	15.50	6.15	259.50	256.50	35.05	0.36	159.04
Rainy	Florencia	FDR 4575	II	15	16.05	5.50	199.00	216.00	35.65	0.34	151.71
Rainy	Florencia	FDR 4575	II	18	-0.40	1.00	37.00	395.50	31.65	0.14	69.79
Rainy	Florencia	FDR 4575	III	6	9.05	4.35	304.00	319.50	29.15	0.22	94.89
Rainy	Florencia	FDR 4575	III	9	15.25	6.00	338.00	283.00	32.75	0.36	162.48
Rainy	Florencia	FDR 4575	III	12	16.45	6.40	351.00	277.50	33.40	0.37	162.37
Rainy	Florencia	FDR 4575	III	15	2.00	1.50	46.00	301.50	34.55	0.22	98.41
Rainy	Florencia	FDR 4575	III	18	-1.15	1.90	63.50	402.00	33.35	0.06	25.57
Rainy	Florencia	FDR 4575	IV	6	10.05	4.65	292.00	304.50	30.55	0.30	131.22
Rainy	Florencia	FDR 4575	IV	9	14.55	7.90	500.50	310.00	33.35	0.40	178.22
Rainy	Florencia	FDR 4575	IV	12	16.45	6.05	260.50	251.50	34.85	0.33	147.19
Rainy	Florencia	FDR 4575	IV	15	15.00	5.85	222.00	244.00	35.25	0.30	131.68
Rainy	Florencia	FDR 4575	IV	18	-1.40	1.60	57.00	414.00	33.00	0.11	50.26
Rainy	Florencia	FDR 5597	I	6	9.10	4.15	257.00	309.50	29.55	0.22	97.19
Rainy	Florencia	FDR 5597	I	9	13.75	6.45	359.00	296.00	33.00	0.34	150.38
Rainy	Florencia	FDR 5597	I	12	12.50	6.20	290.00	288.00	34.35	0.32	141.22
Rainy	Florencia	FDR 5597	I	15	7.95	3.35	118.50	253.50	34.65	0.24	105.77
Rainy	Florencia	FDR 5597	I	18	-0.95	1.90	64.50	396.50	33.45	0.09	37.95
Rainy	Florencia	FDR 5597	II	6	7.50	4.15	275.50	315.50	30.10	0.21	93.58
Rainy	Florencia	FDR 5597	II	9	6.90	3.00	110.50	266.00	34.20	0.34	153.77
Rainy	Florencia	FDR 5597	II	12	8.40	4.50	170.00	287.00	35.95	0.31	135.94
Rainy	Florencia	FDR 5597	II	15	2.15	1.60	48.00	305.00	35.45	0.24	106.84
Rainy	Florencia	FDR 5597	II	18	-1.60	3.45	192.00	392.00	29.35	0.04	18.12
Rainy	Florencia	FDR 5597	III	6	8.00	3.15	161.50	282.00	30.45	0.24	106.93
Rainy	Florencia	FDR 5597	III	9	15.85	6.85	520.50	303.50	32.05	0.40	178.94
Rainy	Florencia	FDR 5597	III	12	7.75	4.25	142.50	277.50	35.90	0.30	130.18
Rainy	Florencia	FDR 5597	III	15	10.15	3.10	101.50	197.00	35.60	0.28	124.39
Rainy	Florencia	FDR 5597	III	18	-1.15	6.35	633.00	384.00	28.40	0.06	24.30
Rainy	Florencia	FDR 5597	IV	6	11.75	6.00	479.00	324.00	29.15	0.23	102.70
Rainy	Florencia	FDR 5597	IV	9	6.95	4.05	190.00	297.00	33.95	0.26	116.61
Rainy	Florencia	FDR 5597	IV	12	13.50	5.35	221.50	257.00	34.90	0.34	150.96
Rainy	Florencia	FDR 5597	IV	15	9.90	2.65	79.50	161.50	36.05	0.30	134.34
Rainy	Florencia	FDR 5597	IV	18	-0.80	1.50	49.00	387.50	33.60	0.13	56.53
Rainy	Florencia	FDR 5788	I	6	6.00	4.85	382.00	344.00	28.10	0.14	62.46
Rainy	Florencia	FDR 5788	I	9	8.25	4.50	286.50	322.50	30.30	0.20	89.44
Rainy	Florencia	FDR 5788	I	12	13.30	5.80	325.50	288.50	32.35	0.26	117.97
Rainy	Florencia	FDR 5788	I	15	4.35	2.05	85.00	281.50	32.85	0.16	70.07
Rainy	Florencia	FDR 5788	I	18	-0.80	1.10	34.50	409.00	34.05	0.11	45.25
Rainy	Florencia	FDR 5788	II	6	7.95	4.05	279.00	324.50	27.85	0.19	84.36
Rainy	Florencia	FDR 5788	II	9	16.85	5.95	481.50	299.50	30.50	0.22	96.22
Rainy	Florencia	FDR 5788	II	12	17.70	7.25	456.00	290.00	32.15	0.34	153.87
Rainy	Florencia	FDR 5788	II	15	8.20	2.30	110.00	247.50	31.25	0.21	92.48
Rainy	Florencia	FDR 5788	II	18	-1.40	0.50	15.00	510.00	34.05	0.13	57.70
Rainy	Florencia	FDR 5788	III	6	13.35	5.85	606.50	326.00	27.70	0.24	107.26
Rainy	Florencia	FDR 5788	III	9	16.40	6.20	564.00	309.50	29.00	0.31	136.81
Rainy	Florencia	FDR 5788	III	12	15.20	7.45	505.00	305.50	33.15	0.33	146.52
Rainy	Florencia	FDR 5788	III	15	16.65	7.30	466.50	296.50	32.80	0.33	148.71
Rainy	Florencia	FDR 5788	III	18	-0.95	1.60	76.50	398.00	29.25	0.09	40.15
Rainy	Florencia	FDR 5788	IV	6	9.45	5.05	392.50	327.00	28.50	0.19	83.01
Rainy	Florencia	FDR 5788	IV	9	9.95	5.25	373.50	322.50	29.65	0.21	92.78
Rainy	Florencia	FDR 5788	IV	12	8.30	4.40	213.50	302.50	33.30	0.24	107.36
Rainy	Florencia	FDR 5788	IV	15	9.10	4.90	204.50	289.00	34.45	0.26	114.37
Rainy	Florencia	FDR 5788	IV	18	-2.00	2.90	150.00	400.00	29.40	0.05	24.60
Rainy	Florencia	FX 3899	I	6	6.85	4.50	320.50	335.50	28.25	0.20	85.57
Rainy	Florencia	FX 3899	I	9	13.95	4.70	262.50	274.00	30.85	0.34	151.34
Rainy	Florencia	FX 3899	I	12	12.80	5.30	271.50	281.00	32.60	0.36	157.13
Rainy	Florencia	FX 3899	I	15	7.65	3.15	134.00	266.00	33.35	0.16	70.80
Rainy	Florencia	FX 3899	I	18	-0.35	1.20	36.50	387.00	34.25	0.14	61.77
Rainy	Florencia	FX 3899	II	6	7.10	3.95	273.00	327.50	28.05	0.18	80.53
Rainy	Florencia	FX 3899	II	9	9.60	2.80	128.00	243.50	31.55	0.28	125.47
Rainy	Florencia	FX 3899	II	12	8.90	3.25	129.50	249.00	33.30	0.30	131.85
Rainy	Florencia	FX 3899	II	15	3.10	4.50	220.50	347.50	32.55	0.16	70.06
Rainy	Florencia	FX 3899	II	18	1.95	2.05	91.00	337.50	32.00	0.15	67.61
Rainy	Florencia	FX 3899	III	6	5.60	5.00	365.00	347.00	28.40	0.19	85.97
Rainy	Florencia	FX 3899	III	9	13.60	4.65	267.50	277.00	30.60	0.28	122.54
Rainy	Florencia	FX 3899	III	12	12.35	5.20	249.50	276.50	33.05	0.37	167.31
Rainy	Florencia	FX 3899	III	15	6.40	2.60	100.00	264.00	33.90	0.29	131.11
Rainy	Florencia	FX 3899	III	18	-1.80	0.75	22.50	499.00	34.35	0.17	76.06
Rainy	Florencia	FX 3899	IV	6	6.00	4.75	386.50	345.00	27.80	0.18	80.92
Rainy	Florencia	FX 3899	IV	9	8.40	5.65	435.00	337.00	29.75	0.34	149.70
Rainy	Florencia	FX 3899	IV	12	4.50	3.30	122.50	308.50	34.80	0.23	99.20
Rainy	Florencia	FX 3899	IV	15	3.45	3.10	113.00	319.00	34.00	0.06	27.60
Rainy	Florencia	FX 3899	IV	18	-1.95	4.00	242.50	391.50	29.20	0.06	25.66
Rainy	Florencia	FX 4098	I	6	5.50	2.65	127.50	299.50	30.55	0.19	85.09
Rainy	Florencia	FX 4098	I	9	7.25	3.55	141.50	281.00	33.95	0.31	139.21
Rainy	Florencia	FX 4098	I	12	5.55	3.90	138.50	290.00	36.25	0.08	35.81
Rainy	Florencia	FX 4098	I	15	0.50	1.80	52.50	350.00	35.70	0.20	88.31
Rainy	Florencia	FX 4098	I	18	-0.45	1.75	85.50	386.00	29.40	0.09	41.43
Rainy	Florencia	FX 4098	II	6	8.45	4.70	314.50	322.00	29.55	0.19	83.73
Rainy	Florencia	FX 4098	II	9	12.05	6.25	396.00	312.00	32.50	0.29	127.58
Rainy	Florencia	FX 4098	II	12	13.65	7.15	367.00	296.50	34.25	0.20	89.13
Rainy	Florencia	FX 4098	II	15	6.45	2.05	60.50	195.00	35.75	0.18	80.25
Rainy	Florencia	FX 4098	II	18	-0.60	1.75	82.00	390.00	29.20	0.07	28.81
Rainy	Florencia	FX 4098	III	6	7.35	3.80	205.50	309.00	30.75	0.26	115.36
Rainy	Florencia	FX 4098	III	9	4.15	4.05	167.00	328.00	33.65	0.28	124.27
Rainy	Florencia	FX 4098	III	12	5.00	3.70	130.50	304.00	35.05	0.24	103.35
Rainy	Florencia	FX 4098	III	15	6.20	2.35	67.50	215.00	36.20	0.17	73.79
Rainy	Florencia	FX 4098	III	18	-2.20	5.20	366.00	391.00	29.00	0.03	13.41
Rainy	Florencia	FX 4098	IV	6	9.95	5.05	366.00	319.50	30.40	0.22	98.09
Rainy	Florencia	FX 4098	IV	9	8.85	5.75	315.00	318.00	32.55	0.25	111.51
Rainy	Florencia	FX 4098	IV	12	7.90	5.00	200.50	298.50	35.10	0.24	106.18
Rainy	Florencia	FX 4098	IV	15	10.05	4.45	155.50	252.50	35.40	0.22	96.19
Rainy	Florencia	FX 4098	IV	18	-1.85	1.85	91.00	411.00	29.10	0.07	30.55
Rainy	Florencia	GU 198	I	6	8.20	5.15	400.50	334.50	28.05	0.18	82.86
Rainy	Florencia	GU 198	I	9	12.80	4.25	255.50	278.50	31.05	0.28	125.60
Rainy	Florencia	GU 198	I	12	12.90	4.65	221.00	260.00	33.10	0.32	141.96
Rainy	Florencia	GU 198	I	15	4.30	3.70	160.00	325.00	33.20	0.14	63.44
Rainy	Florencia	GU 198	I	18	1.70	3.30	139.00	352.50	33.15	0.14	60.47
Rainy	Florencia	GU 198	II	6	9.20	3.75	199.00	290.00	31.00	0.22	98.28
Rainy	Florencia	GU 198	II	9	9.20	4.50	189.00	281.50	34.25	0.25	111.02
Rainy	Florencia	GU 198	II	12	15.30	3.55	123.00	157.00	35.55	0.27	121.55
Rainy	Florencia	GU 198	II	15	12.00	3.35	107.00	179.50	35.85	0.26	114.74
Rainy	Florencia	GU 198	II	18	-1.20	2.15	73.00	400.00	33.55	0.11	46.95
Rainy	Florencia	GU 198	III	6	5.70	4.00	273.50	337.00	28.80	0.17	73.23
Rainy	Florencia	GU 198	III	9	13.00	4.90	219.50	262.50	33.85	0.37	165.06
Rainy	Florencia	GU 198	III	12	11.70	4.80	204.50	267.50	33.95	0.36	159.11
Rainy	Florencia	GU 198	III	15	5.85	2.25	71.50	238.00	35.05	0.25	112.25
Rainy	Florencia	GU 198	III	18	-1.40	1.80	62.50	408.50	33.15	0.11	47.69
Rainy	Florencia	GU 198	IV	6	9.95	3.90	201.50	284.50	31.05	0.26	113.66
Rainy	Florencia	GU 198	IV	9	16.45	6.60	396.00	288.50	32.85	0.12	50.48
Rainy	Florencia	GU 198	IV	12	5.25	2.70	77.50	249.50	37.10	0.22	97.77
Rainy	Florencia	GU 198	IV	15	11.20	2.60	71.50	109.50	36.45	0.24	106.74
Rainy	Florencia	GU 198	IV	18	-0.45	6.25	471.00	380.50	29.30	0.07	27.78
Rainy	Florencia	IAN 873	I	6	11.55	4.50	349.00	311.00	27.95	0.29	126.11
Rainy	Florencia	IAN 873	I	9	13.90	5.20	323.00	290.50	30.35	0.36	158.33
Rainy	Florencia	IAN 873	I	12	14.15	5.70	288.50	276.00	33.00	0.43	190.05
Rainy	Florencia	IAN 873	I	15	14.60	5.30	292.00	275.00	32.50	0.29	129.88
Rainy	Florencia	IAN 873	I	18	1.90	1.55	50.50	309.00	34.20	0.17	73.87
Rainy	Florencia	IAN 873	II	6	9.40	5.15	447.00	332.00	27.95	0.22	98.05
Rainy	Florencia	IAN 873	II	9	12.35	4.85	364.00	307.50	29.25	0.27	116.82
Rainy	Florencia	IAN 873	II	12	11.55	5.10	237.50	280.00	34.25	0.31	136.10
Rainy	Florencia	IAN 873	II	15	5.70	2.65	92.50	267.50	34.60	0.31	139.46
Rainy	Florencia	IAN 873	II	18	-0.10	1.90	93.00	377.50	29.15	0.09	40.40
Rainy	Florencia	IAN 873	III	6	9.25	5.10	400.50	329.00	28.10	0.19	81.52
Rainy	Florencia	IAN 873	III	9	14.50	5.55	476.00	311.50	28.85	0.26	114.45
Rainy	Florencia	IAN 873	III	12	12.35	7.30	409.00	307.00	33.95	0.31	136.46
Rainy	Florencia	IAN 873	III	15	12.60	6.65	358.50	298.00	33.10	0.26	118.19
Rainy	Florencia	IAN 873	III	18	-3.95	2.45	121.50	432.00	29.40	0.04	18.52
Rainy	Florencia	IAN 873	IV	6	8.75	4.40	314.50	323.00	28.20	0.18	79.48
Rainy	Florencia	IAN 873	IV	9	18.30	6.30	473.00	291.50	30.15	0.35	156.21
Rainy	Florencia	IAN 873	IV	12	17.45	6.20	362.50	274.50	33.40	0.24	105.45
Rainy	Florencia	IAN 873	IV	15	10.60	3.85	177.00	265.00	32.85	0.33	147.32
Rainy	Florencia	IAN 873	IV	18	-3.60	2.45	125.50	425.00	29.30	0.05	21.36
Rainy	Florencia	MDF 180	I	6	5.40	2.75	176.50	328.50	28.45	0.13	58.72
Rainy	Florencia	MDF 180	I	9	9.05	4.00	217.50	306.00	30.75	0.22	99.38
Rainy	Florencia	MDF 180	I	12	8.15	3.60	147.50	285.50	34.20	0.24	105.41
Rainy	Florencia	MDF 180	I	15	4.90	1.90	69.00	257.50	34.40	0.20	88.47
Rainy	Florencia	MDF 180	I	18	-0.05	0.60	18.00	374.50	34.80	0.12	53.25
Rainy	Florencia	MDF 180	II	6	8.95	4.75	407.00	326.00	28.35	0.19	85.13
Rainy	Florencia	MDF 180	II	9	13.40	5.00	331.00	295.00	30.55	0.31	136.20
Rainy	Florencia	MDF 180	II	12	13.75	7.35	401.00	301.00	34.25	0.32	143.52
Rainy	Florencia	MDF 180	II	15	12.50	6.10	323.50	296.00	33.05	0.31	139.52
Rainy	Florencia	MDF 180	II	18	-3.55	2.25	116.50	431.00	29.10	0.05	19.25
Rainy	Florencia	MDF 180	III	6	10.30	4.75	337.00	316.00	28.55	0.18	77.60
Rainy	Florencia	MDF 180	III	9	15.10	4.90	283.50	272.00	30.90	0.32	140.93
Rainy	Florencia	MDF 180	III	12	16.55	6.40	339.50	273.00	34.00	0.37	163.06
Rainy	Florencia	MDF 180	III	15	10.80	4.25	180.50	263.00	33.80	0.24	106.70
Rainy	Florencia	MDF 180	III	18	-0.65	1.55	69.50	392.50	29.25	0.11	49.85
Rainy	Florencia	MDF 180	IV	6	10.55	4.00	296.50	308.50	28.25	0.21	94.24
Rainy	Florencia	MDF 180	IV	9	12.65	4.65	282.00	288.00	30.80	0.32	145.25
Rainy	Florencia	MDF 180	IV	12	8.45	3.80	147.00	273.00	35.05	0.33	144.74
Rainy	Florencia	MDF 180	IV	15	7.75	2.90	108.50	249.00	34.00	0.29	130.35
Rainy	Florencia	MDF 180	IV	18	-1.95	2.00	99.50	410.00	29.05	0.08	35.75
Rainy	San Vicente	CDC 312	I	6	4.00	3.95	190.00	336.00	32.55	0.23	101.33
Rainy	San Vicente	CDC 312	I	9	7.65	3.15	177.00	300.50	30.80	0.36	160.25
Rainy	San Vicente	CDC 312	I	12	8.70	4.15	192.50	290.00	33.90	0.37	165.90
Rainy	San Vicente	CDC 312	I	15	8.45	4.25	161.00	277.50	36.10	0.39	172.51
Rainy	San Vicente	CDC 312	I	18	2.05	1.10	50.50	330.50	30.80	0.15	68.00
Rainy	San Vicente	CDC 312	II	6	2.00	2.55	212.50	362.50	26.05	0.09	38.25
Rainy	San Vicente	CDC 312	II	9	2.30	1.45	43.50	278.00	35.25	0.19	83.42
Rainy	San Vicente	CDC 312	II	12	3.75	2.25	70.50	273.50	36.40	0.31	138.20
Rainy	San Vicente	CDC 312	II	15	6.65	2.85	115.00	274.50	33.60	0.29	128.13
Rainy	San Vicente	CDC 312	II	18	-0.40	1.25	53.50	395.50	31.95	0.08	38.64
Rainy	San Vicente	CDC 312	III	6	4.15	3.65	329.50	354.00	26.45	0.12	50.07
Rainy	San Vicente	CDC 312	III	9	3.90	1.90	58.00	259.00	35.55	0.25	112.56
Rainy	San Vicente	CDC 312	III	12	6.05	2.70	87.00	252.00	36.15	0.35	158.37
Rainy	San Vicente	CDC 312	III	15	7.70	3.10	127.00	266.50	33.95	0.33	144.70
Rainy	San Vicente	CDC 312	III	18	-1.00	0.85	35.00	428.00	31.60	0.09	39.46
Rainy	San Vicente	CDC 312	IV	6	4.30	1.80	85.50	291.50	29.65	0.23	102.43
Rainy	San Vicente	CDC 312	IV	9	2.05	1.65	46.50	293.50	36.30	0.24	108.61
Rainy	San Vicente	CDC 312	IV	12	5.95	2.05	64.50	218.00	36.20	0.38	170.49
Rainy	San Vicente	CDC 312	IV	15	3.40	2.10	80.50	301.50	33.70	0.29	128.54
Rainy	San Vicente	CDC 312	IV	18	-1.75	1.30	59.00	423.50	30.85	0.12	52.57
Rainy	San Vicente	CDC 56	I	6	6.25	3.40	244.00	330.00	28.45	0.24	103.44
Rainy	San Vicente	CDC 56	I	9	8.45	4.10	289.00	321.00	29.40	0.31	138.29
Rainy	San Vicente	CDC 56	I	12	7.75	4.45	261.50	319.50	32.50	0.35	153.00
Rainy	San Vicente	CDC 56	I	15	2.40	1.30	57.00	307.50	30.90	0.20	88.89
Rainy	San Vicente	CDC 56	I	18	-0.30	4.00	334.00	380.50	28.30	0.06	23.77
Rainy	San Vicente	CDC 56	II	6	6.35	4.65	402.50	346.00	28.85	0.35	154.24
Rainy	San Vicente	CDC 56	II	9	8.05	3.90	197.00	300.00	33.10	0.41	181.67
Rainy	San Vicente	CDC 56	II	12	6.30	3.40	140.50	292.50	34.90	0.36	160.05
Rainy	San Vicente	CDC 56	II	15	2.60	1.35	49.00	286.50	34.10	0.30	133.81
Rainy	San Vicente	CDC 56	II	18	1.55	3.15	194.50	363.00	28.85	0.13	55.42
Rainy	San Vicente	CDC 56	III	6	7.75	5.85	688.00	352.00	28.15	0.31	137.73
Rainy	San Vicente	CDC 56	III	9	12.10	5.55	416.50	315.50	31.65	0.39	171.14
Rainy	San Vicente	CDC 56	III	12	10.65	5.15	302.50	305.50	33.25	0.36	160.62
Rainy	San Vicente	CDC 56	III	15	9.35	3.95	187.50	283.50	33.70	0.37	164.29
Rainy	San Vicente	CDC 56	III	18	1.35	5.50	528.50	374.00	28.10	0.12	51.61
Rainy	San Vicente	CDC 56	IV	6	0.50	3.80	320.50	376.50	29.25	0.22	97.26
Rainy	San Vicente	CDC 56	IV	9	7.65	4.10	276.00	324.00	30.30	0.29	129.91
Rainy	San Vicente	CDC 56	IV	12	5.75	4.65	212.50	322.50	33.90	0.31	138.65
Rainy	San Vicente	CDC 56	IV	15	4.10	2.30	87.00	292.50	34.60	0.25	110.04
Rainy	San Vicente	CDC 56	IV	18	1.30	3.20	160.50	361.50	30.75	0.11	48.21
Rainy	San Vicente	FDR 4575	I	6	2.45	2.60	149.50	348.50	29.15	0.23	103.39
Rainy	San Vicente	FDR 4575	I	9	5.25	2.70	142.00	312.00	30.30	0.34	150.74
Rainy	San Vicente	FDR 4575	I	12	4.35	2.55	106.00	294.50	34.20	0.28	124.15
Rainy	San Vicente	FDR 4575	I	15	4.70	1.30	59.50	246.50	30.95	0.25	112.13
Rainy	San Vicente	FDR 4575	I	18	0.90	3.85	257.00	369.00	29.00	0.13	58.07
Rainy	San Vicente	FDR 4575	II	6	7.70	4.75	522.00	347.50	28.05	0.28	124.57
Rainy	San Vicente	FDR 4575	II	9	12.20	5.35	420.50	316.50	30.50	0.36	160.88
Rainy	San Vicente	FDR 4575	II	12	7.85	3.45	150.50	281.00	34.00	0.28	125.34
Rainy	San Vicente	FDR 4575	II	15	7.50	2.85	110.00	256.50	35.00	0.31	137.94
Rainy	San Vicente	FDR 4575	II	18	3.25	4.10	351.00	356.50	28.90	0.11	49.31
Rainy	San Vicente	FDR 4575	III	6	8.60	4.05	339.50	327.50	28.70	0.37	166.47
Rainy	San Vicente	FDR 4575	III	9	11.95	4.15	225.00	268.50	33.35	0.47	209.66
Rainy	San Vicente	FDR 4575	III	12	6.75	2.30	93.00	253.00	35.00	0.32	144.11
Rainy	San Vicente	FDR 4575	III	15	8.00	2.55	128.50	260.00	31.50	0.37	164.56
Rainy	San Vicente	FDR 4575	III	18	0.50	3.50	212.50	374.00	29.20	0.13	55.95
Rainy	San Vicente	FDR 4575	IV	6	6.35	4.95	587.00	356.00	27.95	0.27	119.60
Rainy	San Vicente	FDR 4575	IV	9	12.85	6.10	599.50	328.00	29.90	0.35	156.92
Rainy	San Vicente	FDR 4575	IV	12	8.25	4.55	225.00	306.00	33.65	0.29	128.59
Rainy	San Vicente	FDR 4575	IV	15	9.45	3.70	173.00	276.00	34.15	0.34	152.14
Rainy	San Vicente	FDR 4575	IV	18	5.35	3.50	253.50	338.50	28.85	0.12	55.02
Rainy	San Vicente	FDR 5597	I	6	6.65	4.10	200.00	314.00	32.65	0.29	130.75
Rainy	San Vicente	FDR 5597	I	9	2.75	1.00	29.00	221.00	36.35	0.22	96.96
Rainy	San Vicente	FDR 5597	I	12	2.90	2.05	60.00	287.50	36.95	0.35	155.25
Rainy	San Vicente	FDR 5597	I	15	1.00	1.40	57.50	338.00	33.10	0.19	84.29
Rainy	San Vicente	FDR 5597	I	18	-1.55	2.20	113.00	400.50	29.45	0.08	35.06
Rainy	San Vicente	FDR 5597	II	6	3.95	3.65	177.50	335.50	32.15	0.23	101.03
Rainy	San Vicente	FDR 5597	II	9	2.10	1.60	45.50	298.50	36.60	0.27	117.33
Rainy	San Vicente	FDR 5597	II	12	3.95	1.60	47.50	233.50	36.70	0.28	126.30
Rainy	San Vicente	FDR 5597	II	15	0.80	2.00	91.00	356.50	32.25	0.16	68.71
Rainy	San Vicente	FDR 5597	II	18	-1.05	1.85	91.50	396.50	29.45	0.13	55.81
Rainy	San Vicente	FDR 5597	III	6	2.15	2.20	121.00	349.50	28.40	0.13	58.84
Rainy	San Vicente	FDR 5597	III	9	1.05	2.00	57.00	336.50	36.05	0.21	94.09
Rainy	San Vicente	FDR 5597	III	12	2.10	1.60	45.00	281.50	36.55	0.21	93.95
Rainy	San Vicente	FDR 5597	III	15	3.55	2.60	110.00	316.00	33.40	0.21	94.75
Rainy	San Vicente	FDR 5597	III	18	-0.25	2.00	94.50	383.50	31.10	0.10	44.12
Rainy	San Vicente	FDR 5597	IV	6	5.65	2.40	119.00	293.50	29.80	0.24	106.82
Rainy	San Vicente	FDR 5597	IV	9	3.50	2.05	60.50	284.00	36.45	0.23	102.68
Rainy	San Vicente	FDR 5597	IV	12	5.50	2.10	66.50	229.00	36.05	0.33	146.62
Rainy	San Vicente	FDR 5597	IV	15	-0.30	1.60	59.00	380.00	33.70	0.17	75.68
Rainy	San Vicente	FDR 5597	IV	18	0.00	1.60	75.00	375.50	30.65	0.10	43.85
Rainy	San Vicente	FDR 5788	I	6	4.25	2.85	241.00	327.50	28.15	0.16	72.37
Rainy	San Vicente	FDR 5788	I	9	6.80	4.60	377.50	337.50	29.30	0.20	87.61
Rainy	San Vicente	FDR 5788	I	12	4.80	3.55	187.00	323.50	32.90	0.25	109.58
Rainy	San Vicente	FDR 5788	I	15	1.75	0.75	34.00	257.00	31.10	0.11	48.91
Rainy	San Vicente	FDR 5788	I	18	0.25	3.00	195.00	378.00	28.75	0.05	20.15
Rainy	San Vicente	FDR 5788	II	6	8.90	5.60	610.50	345.00	28.35	0.34	151.46
Rainy	San Vicente	FDR 5788	II	9	9.15	3.95	197.50	287.50	33.85	0.37	164.34
Rainy	San Vicente	FDR 5788	II	12	6.75	3.35	137.50	290.00	35.45	0.29	128.80
Rainy	San Vicente	FDR 5788	II	15	5.95	2.10	90.00	263.50	33.00	0.33	145.34
Rainy	San Vicente	FDR 5788	II	18	1.10	3.05	182.50	367.00	29.05	0.09	39.62
Rainy	San Vicente	FDR 5788	III	6	6.30	6.00	725.50	359.00	28.10	0.22	98.30
Rainy	San Vicente	FDR 5788	III	9	11.15	6.85	527.00	329.50	32.50	0.34	150.75
Rainy	San Vicente	FDR 5788	III	12	7.80	5.35	283.00	320.00	34.25	0.28	122.33
Rainy	San Vicente	FDR 5788	III	15	6.15	2.55	129.00	291.50	31.95	0.23	102.61
Rainy	San Vicente	FDR 5788	III	18	4.20	5.50	537.00	361.00	28.00	0.10	43.51
Rainy	San Vicente	FDR 5788	IV	6	5.55	4.40	451.00	354.00	28.20	0.24	107.11
Rainy	San Vicente	FDR 5788	IV	9	10.65	5.40	408.00	323.00	30.15	0.28	125.52
Rainy	San Vicente	FDR 5788	IV	12	7.55	3.95	176.00	296.00	34.10	0.32	139.61
Rainy	San Vicente	FDR 5788	IV	15	6.95	3.00	118.50	271.50	34.95	0.28	124.41
Rainy	San Vicente	FDR 5788	IV	18	3.80	3.55	215.00	344.50	29.15	0.12	51.06
Rainy	San Vicente	FX 3899	I	6	2.30	2.80	120.00	340.50	32.95	0.32	143.74
Rainy	San Vicente	FX 3899	I	9	0.25	0.90	21.50	346.00	37.45	0.26	116.84
Rainy	San Vicente	FX 3899	I	12	0.70	1.10	30.00	326.00	37.90	0.24	105.86
Rainy	San Vicente	FX 3899	I	15	1.45	1.30	56.00	331.00	32.20	0.20	87.67
Rainy	San Vicente	FX 3899	I	18	-1.45	2.25	115.00	400.00	29.65	0.09	36.74
Rainy	San Vicente	FX 3899	II	6	2.45	3.25	158.00	347.50	32.00	0.17	75.21
Rainy	San Vicente	FX 3899	II	9	-0.05	1.10	29.50	366.00	36.85	0.23	102.48
Rainy	San Vicente	FX 3899	II	12	1.50	1.20	31.00	287.00	37.95	0.25	112.68
Rainy	San Vicente	FX 3899	II	15	2.15	1.95	90.00	334.00	32.00	0.21	94.82
Rainy	San Vicente	FX 3899	II	18	-0.95	2.15	106.00	392.50	29.60	0.08	33.31
Rainy	San Vicente	FX 3899	III	6	4.75	3.10	163.00	321.50	30.20	0.24	106.70
Rainy	San Vicente	FX 3899	III	9	2.25	2.20	63.50	307.50	36.65	0.26	114.56
Rainy	San Vicente	FX 3899	III	12	2.70	1.20	35.50	246.00	36.55	0.28	124.18
Rainy	San Vicente	FX 3899	III	15	2.65	2.25	96.00	326.50	33.05	0.24	108.29
Rainy	San Vicente	FX 3899	III	18	-1.20	1.90	95.50	398.50	29.70	0.08	37.01
Rainy	San Vicente	FX 3899	IV	6	4.45	2.75	137.50	319.00	29.65	0.25	108.74
Rainy	San Vicente	FX 3899	IV	9	1.35	1.50	38.50	309.00	37.05	0.23	103.50
Rainy	San Vicente	FX 3899	IV	12	2.35	1.65	55.00	299.50	35.60	0.28	127.16
Rainy	San Vicente	FX 3899	IV	15	0.50	1.35	50.50	355.50	33.60	0.28	123.47
Rainy	San Vicente	FX 3899	IV	18	-0.10	1.85	88.00	375.50	30.10	0.09	40.29
Rainy	San Vicente	FX 4098	I	6	4.55	3.80	188.00	330.50	32.30	0.31	137.50
Rainy	San Vicente	FX 4098	I	9	3.50	1.55	46.50	246.50	36.00	0.28	122.69
Rainy	San Vicente	FX 4098	I	12	3.90	1.80	51.00	245.50	36.95	0.32	142.45
Rainy	San Vicente	FX 4098	I	15	0.45	1.25	52.00	359.50	32.55	0.17	73.46
Rainy	San Vicente	FX 4098	I	18	-1.75	2.05	105.00	406.00	29.60	0.08	35.73
Rainy	San Vicente	FX 4098	II	6	5.15	2.70	132.50	308.00	30.40	0.21	93.79
Rainy	San Vicente	FX 4098	II	9	4.05	2.00	65.50	271.00	35.95	0.23	102.93
Rainy	San Vicente	FX 4098	II	12	3.15	2.25	65.50	290.50	37.20	0.33	144.54
Rainy	San Vicente	FX 4098	II	15	1.75	1.50	62.00	330.00	33.00	0.19	82.74
Rainy	San Vicente	FX 4098	II	18	-1.45	1.95	89.50	403.00	30.20	0.07	31.35
Rainy	San Vicente	FX 4098	III	6	6.45	3.30	161.50	302.00	30.50	0.24	107.45
Rainy	San Vicente	FX 4098	III	9	6.85	2.70	96.50	252.00	34.90	0.29	128.59
Rainy	San Vicente	FX 4098	III	12	6.05	1.85	64.50	218.50	35.25	0.32	144.09
Rainy	San Vicente	FX 4098	III	15	3.00	1.90	68.00	299.50	34.00	0.20	90.06
Rainy	San Vicente	FX 4098	III	18	-0.35	1.95	94.50	383.00	30.05	0.13	57.28
Rainy	San Vicente	FX 4098	IV	6	5.25	2.60	143.00	311.00	28.75	0.20	88.49
Rainy	San Vicente	FX 4098	IV	9	4.75	2.25	75.50	265.00	34.95	0.26	115.49
Rainy	San Vicente	FX 4098	IV	12	6.00	2.65	82.00	246.50	36.60	0.40	179.84
Rainy	San Vicente	FX 4098	IV	15	7.75	4.25	224.00	310.00	32.50	0.30	134.54
Rainy	San Vicente	FX 4098	IV	18	0.40	1.20	54.50	361.50	30.95	0.14	61.29
Rainy	San Vicente	GU 198	I	6	9.95	4.30	372.50	324.00	28.00	0.31	135.87
Rainy	San Vicente	GU 198	I	9	12.30	5.35	425.00	316.00	30.30	0.39	173.45
Rainy	San Vicente	GU 198	I	12	9.60	7.35	423.50	324.50	33.80	0.40	177.53
Rainy	San Vicente	GU 198	I	15	5.20	1.70	81.00	269.50	31.40	0.25	111.09
Rainy	San Vicente	GU 198	I	18	1.10	2.60	151.00	365.00	29.10	0.07	29.98
Rainy	San Vicente	GU 198	II	6	7.90	5.65	706.00	352.00	27.95	0.35	153.48
Rainy	San Vicente	GU 198	II	9	12.65	5.35	434.00	315.00	30.90	0.40	177.03
Rainy	San Vicente	GU 198	II	12	6.65	3.80	176.50	308.00	33.95	0.36	159.73
Rainy	San Vicente	GU 198	II	15	8.50	2.85	121.50	244.00	34.00	0.33	146.38
Rainy	San Vicente	GU 198	II	18	9.75	5.35	381.00	323.50	29.35	0.30	134.32
Rainy	San Vicente	GU 198	III	6	6.25	4.65	463.00	350.50	28.50	0.28	125.61
Rainy	San Vicente	GU 198	III	9	10.40	5.05	379.00	313.00	31.45	0.38	168.12
Rainy	San Vicente	GU 198	III	12	9.30	4.30	208.50	292.00	33.85	0.33	145.41
Rainy	San Vicente	GU 198	III	15	7.20	2.45	99.00	251.00	34.40	0.33	147.54
Rainy	San Vicente	GU 198	III	18	5.40	4.90	368.50	346.00	29.20	0.15	67.52
Rainy	San Vicente	GU 198	IV	6	2.70	3.00	196.50	352.50	29.55	0.22	99.69
Rainy	San Vicente	GU 198	IV	9	8.05	3.35	219.50	308.50	30.25	0.27	117.66
Rainy	San Vicente	GU 198	IV	12	6.45	3.70	159.50	301.50	34.05	0.28	125.62
Rainy	San Vicente	GU 198	IV	15	5.55	3.15	121.50	289.00	35.35	0.26	114.14
Rainy	San Vicente	GU 198	IV	18	3.75	2.85	140.50	329.50	30.40	0.19	81.13
Rainy	San Vicente	IAN 873	I	6	0.80	3.20	251.00	374.50	29.10	0.14	58.71
Rainy	San Vicente	IAN 873	I	9	6.95	3.60	206.00	314.50	30.85	0.23	101.65
Rainy	San Vicente	IAN 873	I	12	3.40	2.75	109.00	319.00	34.25	0.16	71.01
Rainy	San Vicente	IAN 873	I	15	3.80	2.05	74.50	289.00	35.15	0.20	86.34
Rainy	San Vicente	IAN 873	I	18	3.35	3.75	220.00	348.00	29.40	0.11	48.35
Rainy	San Vicente	IAN 873	II	6	5.15	3.80	345.50	349.50	28.45	0.32	140.45
Rainy	San Vicente	IAN 873	II	9	8.30	3.85	272.00	314.50	30.25	0.33	148.04
Rainy	San Vicente	IAN 873	II	12	8.00	4.55	228.00	308.50	33.55	0.36	161.73
Rainy	San Vicente	IAN 873	II	15	5.25	3.30	130.00	303.00	35.55	0.35	158.28
Rainy	San Vicente	IAN 873	II	18	4.25	2.95	149.50	326.00	30.20	0.17	74.60
Rainy	San Vicente	IAN 873	III	6	7.60	5.00	490.50	344.50	28.55	0.32	141.45
Rainy	San Vicente	IAN 873	III	9	10.10	5.15	264.00	301.00	34.10	0.38	168.90
Rainy	San Vicente	IAN 873	III	12	8.85	5.25	259.50	308.50	34.55	0.36	158.51
Rainy	San Vicente	IAN 873	III	15	6.40	2.30	114.00	279.50	31.15	0.26	116.87
Rainy	San Vicente	IAN 873	III	18	-1.50	5.40	494.50	388.50	28.75	0.07	31.81
Rainy	San Vicente	IAN 873	IV	6	6.25	4.65	538.00	354.50	28.05	0.30	132.39
Rainy	San Vicente	IAN 873	IV	9	11.90	4.90	393.00	314.00	30.10	0.38	167.22
Rainy	San Vicente	IAN 873	IV	12	10.80	5.25	305.50	306.00	33.10	0.38	169.77
Rainy	San Vicente	IAN 873	IV	15	8.05	3.55	154.50	272.50	34.85	0.38	171.01
Rainy	San Vicente	IAN 873	IV	18	9.15	4.95	341.50	322.50	29.20	0.27	119.35
Rainy	San Vicente	MDF 180	I	6	6.50	2.70	129.00	287.00	30.45	0.22	98.65
Rainy	San Vicente	MDF 180	I	9	3.50	2.15	60.00	270.50	36.75	0.24	107.60
Rainy	San Vicente	MDF 180	I	12	4.65	1.70	52.00	217.50	36.70	0.33	147.40
Rainy	San Vicente	MDF 180	I	15	3.45	1.85	77.00	298.00	33.15	0.19	83.21
Rainy	San Vicente	MDF 180	I	18	-1.40	2.80	138.50	399.00	30.70	0.12	52.05
Rainy	San Vicente	MDF 180	II	6	3.50	2.15	91.50	310.50	31.20	0.19	84.54
Rainy	San Vicente	MDF 180	II	9	1.70	1.95	51.50	322.00	37.80	0.22	97.87
Rainy	San Vicente	MDF 180	II	12	2.40	1.45	42.50	296.00	36.75	0.26	116.59
Rainy	San Vicente	MDF 180	II	15	3.05	2.10	86.50	323.50	33.25	0.23	102.87
Rainy	San Vicente	MDF 180	II	18	-2.65	2.80	122.50	413.50	31.30	0.11	50.13
Rainy	San Vicente	MDF 180	III	6	3.45	2.30	105.50	319.50	30.15	0.16	68.94
Rainy	San Vicente	MDF 180	III	9	3.20	1.75	49.50	262.00	36.50	0.21	94.32
Rainy	San Vicente	MDF 180	III	12	5.80	2.35	84.50	257.50	35.10	0.31	136.90
Rainy	San Vicente	MDF 180	III	15	3.05	2.00	77.50	307.00	33.60	0.20	89.74
Rainy	San Vicente	MDF 180	III	18	-0.10	2.25	110.50	378.00	30.00	0.07	33.01
Rainy	San Vicente	MDF 180	IV	6	4.00	2.20	111.00	313.00	29.00	0.18	80.62
Rainy	San Vicente	MDF 180	IV	9	4.25	2.05	63.00	254.00	35.35	0.24	105.15
Rainy	San Vicente	MDF 180	IV	12	6.40	2.65	89.00	248.00	36.00	0.36	159.60
Rainy	San Vicente	MDF 180	IV	15	9.50	4.00	215.00	289.00	32.50	0.33	147.92
Rainy	San Vicente	MDF 180	IV	18	1.80	1.40	65.00	330.00	30.75	0.13	55.73
Dry	Belen	CDC 312	I	6	7.05	1.45	73.00	212.00	29.40	0.24	106.83
Dry	Belen	CDC 312	I	9	3.40	1.25	35.00	221.00	36.95	0.39	171.86
Dry	Belen	CDC 312	I	12	8.85	2.85	83.00	189.50	36.95	0.41	183.46
Dry	Belen	CDC 312	I	15	3.45	3.30	78.00	290.00	37.85	0.34	150.35
Dry	Belen	CDC 312	I	18	-0.65	0.50	13.50	421.00	33.65	0.14	58.84
Dry	Belen	CDC 312	II	6	5.75	1.55	78.50	245.00	29.35	0.19	82.91
Dry	Belen	CDC 312	II	9	4.70	2.00	64.00	246.00	35.85	0.39	174.43
Dry	Belen	CDC 312	II	12	7.20	2.50	73.00	205.00	36.90	0.37	165.57
Dry	Belen	CDC 312	II	15	3.75	3.80	93.00	297.00	37.60	0.36	161.79
Dry	Belen	CDC 312	II	18	-1.00	0.50	14.50	477.00	33.70	0.14	61.93
Dry	Belen	CDC 312	III	6	6.40	2.30	134.00	290.50	28.45	0.22	96.81
Dry	Belen	CDC 312	III	9	10.30	3.45	123.50	227.00	34.80	0.42	188.99
Dry	Belen	CDC 312	III	12	9.45	5.30	183.50	276.50	36.10	0.42	188.38
Dry	Belen	CDC 312	III	15	6.15	2.85	73.00	227.50	37.45	0.41	181.36
Dry	Belen	CDC 312	III	18	-0.80	0.55	15.00	457.00	34.10	0.22	98.30
Dry	Belen	CDC 312	IV	6	2.40	2.15	109.00	338.50	28.85	0.18	78.66
Dry	Belen	CDC 312	IV	9	8.40	3.90	145.00	268.50	34.30	0.41	179.93
Dry	Belen	CDC 312	IV	12	8.65	4.00	132.50	256.00	35.85	0.41	182.94
Dry	Belen	CDC 312	IV	15	3.15	2.40	59.00	278.50	37.60	0.42	185.25
Dry	Belen	CDC 312	IV	18	-0.80	0.70	18.00	441.50	34.50	0.19	85.09
Dry	Belen	CDC 56	I	6	2.90	2.35	142.00	341.50	26.85	0.16	73.59
Dry	Belen	CDC 56	I	9	4.65	2.35	76.50	270.00	34.85	0.36	159.66
Dry	Belen	CDC 56	I	12	1.90	1.75	45.00	295.00	37.05	0.35	156.26
Dry	Belen	CDC 56	I	15	1.55	1.45	37.00	298.50	36.05	0.27	120.39
Dry	Belen	CDC 56	I	18	0.15	0.80	23.00	354.00	33.80	0.12	51.95
Dry	Belen	CDC 56	II	6	8.55	3.45	194.00	293.50	29.15	0.29	129.99
Dry	Belen	CDC 56	II	9	4.35	3.10	94.00	291.50	36.20	0.30	132.43
Dry	Belen	CDC 56	II	12	4.95	3.45	98.00	281.00	37.10	0.32	143.36
Dry	Belen	CDC 56	II	15	2.85	2.00	56.00	282.50	35.00	0.22	96.43
Dry	Belen	CDC 56	II	18	0.30	0.90	28.50	350.00	32.50	0.12	51.77
Dry	Belen	CDC 56	III	6	6.55	2.70	141.00	296.00	28.80	0.26	115.13
Dry	Belen	CDC 56	III	9	8.10	3.75	132.00	261.50	35.30	0.41	182.09
Dry	Belen	CDC 56	III	12	5.90	3.55	101.00	269.50	36.70	0.41	182.82
Dry	Belen	CDC 56	III	15	3.45	1.65	47.00	250.50	35.35	0.34	152.45
Dry	Belen	CDC 56	III	18	-0.45	0.70	22.00	404.00	32.80	0.19	86.41
Dry	Belen	CDC 56	IV	6	2.65	2.30	140.50	348.50	27.20	0.16	69.09
Dry	Belen	CDC 56	IV	9	3.95	2.45	81.00	289.00	34.85	0.32	143.70
Dry	Belen	CDC 56	IV	12	2.75	2.10	57.50	292.00	36.75	0.33	148.40
Dry	Belen	CDC 56	IV	15	4.00	2.45	71.00	276.00	34.95	0.26	115.86
Dry	Belen	CDC 56	IV	18	-1.00	0.90	26.50	428.50	33.35	0.10	43.78
Dry	Belen	FDR 4575	I	6	1.45	3.15	226.00	368.50	25.95	0.10	41.12
Dry	Belen	FDR 4575	I	9	7.10	3.95	163.50	291.50	33.30	0.33	144.59
Dry	Belen	FDR 4575	I	12	5.55	2.80	84.50	258.50	36.55	0.34	152.53
Dry	Belen	FDR 4575	I	15	3.55	2.50	62.00	269.00	37.35	0.31	135.61
Dry	Belen	FDR 4575	I	18	0.10	1.20	34.50	362.50	34.40	0.13	58.69
Dry	Belen	FDR 4575	II	6	8.75	3.45	178.00	286.50	29.50	0.29	128.08
Dry	Belen	FDR 4575	II	9	7.25	3.45	115.00	261.50	35.95	0.39	173.32
Dry	Belen	FDR 4575	II	12	7.55	3.55	98.50	238.00	37.35	0.37	163.76
Dry	Belen	FDR 4575	II	15	6.10	2.65	83.50	247.00	34.35	0.26	114.96
Dry	Belen	FDR 4575	II	18	-0.35	0.85	26.00	389.50	32.55	0.11	46.81
Dry	Belen	FDR 4575	III	6	6.00	3.85	239.50	330.00	27.80	0.20	87.84
Dry	Belen	FDR 4575	III	9	7.70	3.20	111.50	253.50	35.15	0.37	164.31
Dry	Belen	FDR 4575	III	12	3.75	2.45	60.00	261.50	38.20	0.36	158.57
Dry	Belen	FDR 4575	III	15	7.90	3.55	117.00	254.00	34.40	0.31	136.81
Dry	Belen	FDR 4575	III	18	-0.80	0.65	20.00	439.50	32.65	0.15	65.81
Dry	Belen	FDR 4575	IV	6	5.05	2.85	166.50	318.50	27.85	0.19	83.15
Dry	Belen	FDR 4575	IV	9	9.15	4.40	180.00	279.00	34.10	0.35	156.59
Dry	Belen	FDR 4575	IV	12	8.55	4.40	150.00	269.00	35.80	0.37	166.68
Dry	Belen	FDR 4575	IV	15	7.90	4.40	155.50	280.00	34.05	0.30	132.96
Dry	Belen	FDR 4575	IV	18	-0.65	0.80	22.00	425.50	33.40	0.13	58.15
Dry	Belen	FDR 5597	I	6	6.70	1.60	82.50	235.50	29.10	0.24	106.41
Dry	Belen	FDR 5597	I	9	4.00	1.65	44.00	231.50	36.60	0.41	182.87
Dry	Belen	FDR 5597	I	12	6.50	2.30	62.50	195.50	37.00	0.41	181.88
Dry	Belen	FDR 5597	I	15	1.75	2.80	64.00	317.50	38.30	0.33	149.73
Dry	Belen	FDR 5597	I	18	-0.60	0.40	11.00	474.00	33.65	0.18	80.75
Dry	Belen	FDR 5597	II	6	2.40	2.55	147.00	348.50	28.20	0.15	66.74
Dry	Belen	FDR 5597	II	9	1.85	1.85	57.00	319.00	34.80	0.26	116.14
Dry	Belen	FDR 5597	II	12	2.50	2.55	75.50	319.50	36.55	0.31	139.64
Dry	Belen	FDR 5597	II	15	4.05	1.95	50.00	233.50	37.85	0.36	160.77
Dry	Belen	FDR 5597	II	18	-0.20	0.55	13.50	399.50	35.70	0.19	85.73
Dry	Belen	FDR 5597	III	6	7.40	3.05	183.50	303.00	28.80	0.26	116.28
Dry	Belen	FDR 5597	III	9	2.35	1.75	47.50	294.00	36.60	0.38	167.07
Dry	Belen	FDR 5597	III	12	7.70	3.40	100.00	238.00	36.50	0.38	171.95
Dry	Belen	FDR 5597	III	15	6.60	4.30	113.50	266.00	37.70	0.41	184.48
Dry	Belen	FDR 5597	III	18	0.00	0.30	8.50	392.00	33.60	0.16	68.02
Dry	Belen	FDR 5597	IV	6	0.65	1.55	76.50	361.50	28.65	0.09	40.57
Dry	Belen	FDR 5597	IV	9	8.20	5.50	268.00	312.50	33.10	0.29	132.12
Dry	Belen	FDR 5597	IV	12	8.40	5.60	224.50	302.50	35.00	0.32	141.57
Dry	Belen	FDR 5597	IV	15	3.90	3.05	81.00	285.00	37.35	0.27	119.25
Dry	Belen	FDR 5597	IV	18	-0.85	0.30	6.50	585.50	34.90	0.12	53.48
Dry	Belen	FDR 5788	I	6	4.55	2.05	94.00	292.00	29.90	0.22	98.77
Dry	Belen	FDR 5788	I	9	10.00	4.20	197.50	279.50	32.80	0.35	156.07
Dry	Belen	FDR 5788	I	12	9.90	3.25	193.50	277.50	29.35	0.30	132.02
Dry	Belen	FDR 5788	I	15	6.55	3.15	159.50	300.00	30.40	0.23	101.64
Dry	Belen	FDR 5788	I	18	-0.15	0.70	27.00	386.00	31.20	0.13	55.57
Dry	Belen	FDR 5788	II	6	9.00	3.70	202.00	292.00	29.65	0.30	133.67
Dry	Belen	FDR 5788	II	9	14.10	6.20	380.00	298.00	32.30	0.42	188.00
Dry	Belen	FDR 5788	II	12	14.35	5.05	375.00	298.00	28.65	0.38	168.02
Dry	Belen	FDR 5788	II	15	11.40	5.25	360.00	309.50	29.65	0.32	140.70
Dry	Belen	FDR 5788	II	18	-0.30	0.95	35.50	388.00	31.25	0.12	53.85
Dry	Belen	FDR 5788	III	6	2.40	1.70	86.00	326.00	28.75	0.15	66.41
Dry	Belen	FDR 5788	III	9	9.25	3.90	159.50	269.50	33.65	0.37	164.58
Dry	Belen	FDR 5788	III	12	9.30	4.20	231.00	300.50	29.75	0.28	124.26
Dry	Belen	FDR 5788	III	15	8.35	3.65	157.50	279.50	32.55	0.28	123.51
Dry	Belen	FDR 5788	III	18	2.85	2.05	88.00	318.00	31.20	0.17	75.73
Dry	Belen	FDR 5788	IV	6	3.20	1.65	74.00	302.50	29.70	0.15	66.40
Dry	Belen	FDR 5788	IV	9	12.65	5.60	330.00	298.50	32.30	0.33	149.72
Dry	Belen	FDR 5788	IV	12	11.95	4.80	364.50	310.00	29.15	0.27	119.50
Dry	Belen	FDR 5788	IV	15	11.60	5.20	314.50	302.50	30.20	0.28	123.35
Dry	Belen	FDR 5788	IV	18	0.70	1.15	47.00	348.50	30.95	0.11	45.90
Dry	Belen	FX 3899	I	6	-1.15	2.05	113.00	397.50	27.85	0.07	28.71
Dry	Belen	FX 3899	I	9	3.70	2.20	79.00	297.00	33.65	0.29	131.02
Dry	Belen	FX 3899	I	12	0.85	2.20	62.50	344.50	36.45	0.26	114.96
Dry	Belen	FX 3899	I	15	-0.40	1.00	22.00	393.00	39.10	0.24	103.50
Dry	Belen	FX 3899	I	18	-0.40	0.80	19.00	396.00	36.15	0.17	74.97
Dry	Belen	FX 3899	II	6	10.35	3.00	185.50	272.50	29.00	0.32	140.69
Dry	Belen	FX 3899	II	9	5.45	1.90	58.50	216.50	36.00	0.43	189.46
Dry	Belen	FX 3899	II	12	8.30	2.90	85.50	204.50	36.95	0.43	191.44
Dry	Belen	FX 3899	II	15	2.95	1.95	45.00	260.00	37.45	0.34	149.68
Dry	Belen	FX 3899	II	18	-0.85	0.90	24.50	423.50	33.60	0.14	59.79
Dry	Belen	FX 3899	III	6	5.90	3.10	189.00	319.50	28.55	0.21	94.44
Dry	Belen	FX 3899	III	9	4.70	2.25	68.50	251.50	36.25	0.36	159.28
Dry	Belen	FX 3899	III	12	5.20	2.80	80.50	259.50	36.55	0.37	163.68
Dry	Belen	FX 3899	III	15	2.05	1.95	46.00	295.50	38.15	0.36	158.99
Dry	Belen	FX 3899	III	18	-0.60	0.65	17.50	425.50	33.75	0.16	72.05
Dry	Belen	FX 3899	IV	6	3.75	2.40	138.50	326.50	28.55	0.16	68.13
Dry	Belen	FX 3899	IV	9	5.85	2.55	80.00	247.00	35.60	0.34	151.11
Dry	Belen	FX 3899	IV	12	3.40	2.45	66.50	283.00	36.80	0.34	149.96
Dry	Belen	FX 3899	IV	15	3.25	1.85	43.50	243.50	37.95	0.33	146.43
Dry	Belen	FX 3899	IV	18	-1.55	0.60	15.00	538.00	33.85	0.14	61.82
Dry	Belen	FX 4098	I	6	4.30	4.50	274.00	324.50	30.30	0.22	96.37
Dry	Belen	FX 4098	I	9	10.40	4.75	220.00	286.00	32.75	0.37	161.77
Dry	Belen	FX 4098	I	12	10.90	4.65	295.00	304.00	29.60	0.32	141.87
Dry	Belen	FX 4098	I	15	6.45	4.05	215.50	320.00	30.05	0.23	100.05
Dry	Belen	FX 4098	I	18	-0.20	0.55	23.00	392.00	30.50	0.10	41.97
Dry	Belen	FX 4098	II	6	2.70	1.40	65.00	305.00	29.55	0.18	80.14
Dry	Belen	FX 4098	II	9	11.95	5.45	313.00	299.00	32.30	0.36	162.58
Dry	Belen	FX 4098	II	12	11.95	4.35	291.50	296.50	29.50	0.36	160.33
Dry	Belen	FX 4098	II	15	9.90	4.80	287.00	308.00	30.35	0.28	124.94
Dry	Belen	FX 4098	II	18	0.65	1.35	58.00	356.50	30.70	0.10	43.21
Dry	Belen	FX 4098	III	6	1.75	2.15	125.00	355.00	27.70	0.13	57.06
Dry	Belen	FX 4098	III	9	15.45	6.80	413.50	294.50	33.20	0.43	191.31
Dry	Belen	FX 4098	III	12	13.85	6.35	524.00	316.50	28.75	0.35	157.06
Dry	Belen	FX 4098	III	15	13.10	5.65	334.00	293.50	31.95	0.38	166.18
Dry	Belen	FX 4098	III	18	4.35	1.80	79.50	282.00	31.25	0.17	74.48
Dry	Belen	FX 4098	IV	6	5.10	2.65	124.00	303.00	30.20	0.24	108.22
Dry	Belen	FX 4098	IV	9	11.75	5.30	297.00	296.50	32.05	0.40	179.17
Dry	Belen	FX 4098	IV	12	13.50	5.60	431.50	310.00	29.00	0.36	160.92
Dry	Belen	FX 4098	IV	15	9.30	4.70	309.00	316.00	29.50	0.29	129.59
Dry	Belen	FX 4098	IV	18	0.60	0.90	35.50	343.00	30.75	0.09	40.54
Dry	Belen	GU 198	I	6	3.95	1.70	77.50	290.50	29.75	0.22	97.28
Dry	Belen	GU 198	I	9	14.55	5.65	310.50	282.00	32.70	0.43	191.78
Dry	Belen	GU 198	I	12	13.05	4.00	265.00	283.00	29.30	0.33	146.48
Dry	Belen	GU 198	I	15	9.00	3.90	189.50	288.00	30.55	0.28	125.25
Dry	Belen	GU 198	I	18	0.35	1.15	46.00	359.00	31.00	0.09	40.62
Dry	Belen	GU 198	II	6	2.70	1.45	65.00	305.00	29.60	0.18	78.86
Dry	Belen	GU 198	II	9	11.85	5.30	274.00	290.00	33.05	0.40	180.08
Dry	Belen	GU 198	II	12	13.45	4.30	306.00	290.00	29.20	0.34	152.82
Dry	Belen	GU 198	II	15	10.20	4.90	284.00	306.50	30.10	0.30	135.84
Dry	Belen	GU 198	II	18	0.80	1.35	57.00	352.00	30.90	0.10	42.25
Dry	Belen	GU 198	III	6	0.70	1.60	75.00	358.00	29.35	0.10	43.08
Dry	Belen	GU 198	III	9	13.75	5.85	298.00	283.50	32.95	0.42	187.16
Dry	Belen	GU 198	III	12	12.60	4.65	273.50	285.00	30.05	0.33	146.89
Dry	Belen	GU 198	III	15	9.10	3.50	152.50	267.50	32.20	0.29	128.15
Dry	Belen	GU 198	III	18	1.05	1.25	51.00	340.00	31.25	0.11	48.83
Dry	Belen	GU 198	IV	6	1.85	1.45	67.50	328.50	29.35	0.17	75.43
Dry	Belen	GU 198	IV	9	8.30	3.15	122.00	255.00	33.65	0.41	183.86
Dry	Belen	GU 198	IV	12	8.05	3.00	142.00	276.50	30.50	0.37	163.27
Dry	Belen	GU 198	IV	15	5.90	2.50	103.50	277.00	31.90	0.29	130.93
Dry	Belen	GU 198	IV	18	1.60	1.85	79.50	340.00	30.75	0.13	56.76
Dry	Belen	IAN 873	I	6	3.50	2.60	161.50	338.00	26.35	0.15	65.43
Dry	Belen	IAN 873	I	9	9.55	2.85	104.50	217.00	33.40	0.38	170.81
Dry	Belen	IAN 873	I	12	5.50	2.35	69.50	236.50	36.55	0.39	174.55
Dry	Belen	IAN 873	I	15	2.25	1.55	38.00	290.50	37.15	0.22	98.14
Dry	Belen	IAN 873	I	18	0.60	0.45	12.50	291.00	34.15	0.12	55.98
Dry	Belen	IAN 873	II	6	9.25	4.60	287.00	313.50	29.10	0.31	138.56
Dry	Belen	IAN 873	II	9	9.45	4.30	158.50	265.00	35.40	0.38	168.38
Dry	Belen	IAN 873	II	12	7.95	3.20	90.50	220.00	37.15	0.40	179.35
Dry	Belen	IAN 873	II	15	3.85	1.80	52.00	245.50	34.70	0.28	122.58
Dry	Belen	IAN 873	II	18	-0.65	0.85	28.00	412.50	32.40	0.11	45.49
Dry	Belen	IAN 873	III	6	8.15	3.40	197.50	301.50	28.05	0.29	127.25
Dry	Belen	IAN 873	III	9	8.20	3.95	143.00	263.50	35.25	0.42	187.36
Dry	Belen	IAN 873	III	12	7.35	3.75	114.00	260.00	36.80	0.39	173.38
Dry	Belen	IAN 873	III	15	5.25	2.10	61.00	228.50	34.80	0.32	143.88
Dry	Belen	IAN 873	III	18	-1.30	0.45	13.50	517.50	32.85	0.11	47.91
Dry	Belen	IAN 873	IV	6	-0.05	2.50	186.50	379.50	25.40	0.09	37.70
Dry	Belen	IAN 873	IV	9	10.20	4.75	198.00	276.00	33.40	0.40	176.15
Dry	Belen	IAN 873	IV	12	7.50	3.40	102.00	244.00	37.35	0.42	185.20
Dry	Belen	IAN 873	IV	15	3.40	2.75	71.00	296.00	37.45	0.34	152.04
Dry	Belen	IAN 873	IV	18	0.15	1.00	26.50	354.50	34.95	0.14	62.03
Dry	Belen	MDF 180	I	6	2.80	2.30	131.00	340.00	26.80	0.14	60.63
Dry	Belen	MDF 180	I	9	8.85	3.80	157.00	273.00	33.35	0.38	166.97
Dry	Belen	MDF 180	I	12	6.10	2.80	90.00	257.00	36.10	0.35	155.47
Dry	Belen	MDF 180	I	15	3.95	2.35	62.50	264.50	36.30	0.28	122.15
Dry	Belen	MDF 180	I	18	0.50	0.95	27.50	336.00	33.90	0.13	58.32
Dry	Belen	MDF 180	II	6	5.05	2.85	198.00	331.50	26.45	0.19	84.85
Dry	Belen	MDF 180	II	9	8.85	4.10	157.00	271.50	34.35	0.38	169.66
Dry	Belen	MDF 180	II	12	4.85	2.25	62.00	239.50	36.45	0.33	149.25
Dry	Belen	MDF 180	II	15	3.00	1.70	47.50	266.00	35.45	0.25	110.68
Dry	Belen	MDF 180	II	18	-0.30	0.65	17.00	394.50	33.60	0.12	53.60
Dry	Belen	MDF 180	III	6	6.60	4.20	285.00	325.00	27.95	0.24	107.99
Dry	Belen	MDF 180	III	9	9.55	4.45	168.00	269.00	35.00	0.43	190.99
Dry	Belen	MDF 180	III	12	4.00	2.40	61.50	268.00	37.90	0.33	148.08
Dry	Belen	MDF 180	III	15	9.10	3.65	123.50	242.50	34.20	0.40	176.23
Dry	Belen	MDF 180	III	18	-0.95	0.75	22.50	448.00	32.65	0.16	70.51
Dry	Belen	MDF 180	IV	6	5.25	2.90	167.00	320.00	28.00	0.20	87.77
Dry	Belen	MDF 180	IV	9	8.70	3.90	142.50	264.00	34.75	0.40	177.26
Dry	Belen	MDF 180	IV	12	4.80	2.65	67.50	248.50	37.55	0.38	169.63
Dry	Belen	MDF 180	IV	15	6.15	3.20	97.50	263.00	34.65	0.33	147.78
Dry	Belen	MDF 180	IV	18	-0.55	0.75	21.50	412.50	33.25	0.15	67.21
Dry	Florencia	CDC 312	I	6	1.70	1.60	100.50	349.00	28.45	0.13	57.04
Dry	Florencia	CDC 312	I	9	5.40	2.95	122.00	297.50	33.80	0.28	124.41
Dry	Florencia	CDC 312	I	12	4.65	1.50	47.00	211.00	35.70	0.31	139.37
Dry	Florencia	CDC 312	I	15	2.25	0.60	19.50	185.50	35.30	0.14	63.46
Dry	Florencia	CDC 312	I	18	-1.75	0.95	41.00	453.50	32.10	0.09	41.06
Dry	Florencia	CDC 312	II	6	0.50	1.85	151.50	375.00	27.15	0.09	38.57
Dry	Florencia	CDC 312	II	9	9.80	4.00	169.00	269.00	34.60	0.42	186.55
Dry	Florencia	CDC 312	II	12	10.55	3.05	120.00	219.00	34.30	0.41	181.97
Dry	Florencia	CDC 312	II	15	1.50	0.65	21.00	261.50	34.95	0.22	96.40
Dry	Florencia	CDC 312	II	18	-2.65	1.25	62.50	448.00	31.45	0.08	34.83
Dry	Florencia	CDC 312	III	6	7.30	3.50	220.50	315.50	30.20	0.35	154.71
Dry	Florencia	CDC 312	III	9	6.10	2.35	107.00	277.50	32.40	0.38	168.10
Dry	Florencia	CDC 312	III	12	1.75	0.80	21.50	230.50	38.05	0.23	104.57
Dry	Florencia	CDC 312	III	15	6.20	2.85	98.50	264.50	35.35	0.31	137.35
Dry	Florencia	CDC 312	III	18	-0.65	0.35	15.00	432.00	32.65	0.13	59.85
Dry	Florencia	CDC 312	IV	6	2.50	1.75	122.00	344.00	29.05	0.17	73.72
Dry	Florencia	CDC 312	IV	9	9.70	3.85	177.50	275.50	33.20	0.40	175.18
Dry	Florencia	CDC 312	IV	12	8.20	2.90	112.00	247.00	34.80	0.36	159.74
Dry	Florencia	CDC 312	IV	15	3.80	1.60	48.50	242.00	36.50	0.28	126.15
Dry	Florencia	CDC 312	IV	18	-0.75	0.90	35.50	410.50	32.60	0.11	45.20
Dry	Florencia	CDC 56	I	6	2.80	2.80	173.50	350.00	28.80	0.20	87.08
Dry	Florencia	CDC 56	I	9	3.15	1.40	59.00	280.00	31.85	0.32	139.77
Dry	Florencia	CDC 56	I	12	4.90	2.20	65.00	260.00	38.95	0.33	145.81
Dry	Florencia	CDC 56	I	15	2.85	2.20	74.50	306.50	33.95	0.30	135.38
Dry	Florencia	CDC 56	I	18	-1.15	1.45	68.00	406.50	29.70	0.07	28.56
Dry	Florencia	CDC 56	II	6	0.55	2.10	129.50	371.00	27.55	0.13	56.54
Dry	Florencia	CDC 56	II	9	4.40	2.45	93.00	291.00	33.70	0.37	164.34
Dry	Florencia	CDC 56	II	12	11.40	4.50	190.00	263.00	36.40	0.38	168.95
Dry	Florencia	CDC 56	II	15	6.95	3.35	117.50	269.50	35.30	0.35	154.48
Dry	Florencia	CDC 56	II	18	-0.15	1.60	73.50	381.00	29.60	0.12	52.17
Dry	Florencia	CDC 56	III	6	1.45	1.70	84.00	346.00	29.25	0.12	54.81
Dry	Florencia	CDC 56	III	9	7.95	3.80	214.00	307.50	30.70	0.23	101.22
Dry	Florencia	CDC 56	III	12	6.85	3.30	103.00	255.50	37.75	0.29	131.86
Dry	Florencia	CDC 56	III	15	4.60	2.15	82.50	277.50	33.70	0.20	89.49
Dry	Florencia	CDC 56	III	18	-0.45	1.20	52.50	389.50	30.25	0.06	24.36
Dry	Florencia	CDC 56	IV	6	-0.35	1.55	94.00	386.50	27.20	0.10	44.93
Dry	Florencia	CDC 56	IV	9	11.90	5.40	308.50	298.00	32.50	0.39	175.90
Dry	Florencia	CDC 56	IV	12	11.25	4.15	174.00	253.00	36.15	0.38	167.99
Dry	Florencia	CDC 56	IV	15	11.00	5.05	243.00	288.50	33.80	0.35	153.25
Dry	Florencia	CDC 56	IV	18	-0.40	1.10	48.50	389.50	29.75	0.07	28.55
Dry	Florencia	FDR 4575	I	6	2.35	2.85	186.00	356.50	29.35	0.18	79.41
Dry	Florencia	FDR 4575	I	9	8.25	3.40	141.00	271.00	34.65	0.36	159.71
Dry	Florencia	FDR 4575	I	12	9.10	4.40	148.00	262.00	39.00	0.35	158.66
Dry	Florencia	FDR 4575	I	15	9.00	4.05	163.00	274.50	34.60	0.31	138.82
Dry	Florencia	FDR 4575	I	18	-2.45	0.80	25.50	533.00	33.45	0.11	49.33
Dry	Florencia	FDR 4575	II	6	10.70	3.50	218.00	285.50	30.00	0.36	158.95
Dry	Florencia	FDR 4575	II	9	11.25	5.40	311.00	303.00	31.55	0.42	189.35
Dry	Florencia	FDR 4575	II	12	7.75	3.50	109.50	247.50	38.35	0.40	179.80
Dry	Florencia	FDR 4575	II	15	10.20	3.90	156.50	256.50	34.40	0.41	180.65
Dry	Florencia	FDR 4575	II	18	-2.65	0.80	29.50	522.50	33.00	0.16	69.93
Dry	Florencia	FDR 4575	III	6	10.60	3.95	259.50	297.50	29.75	0.39	176.07
Dry	Florencia	FDR 4575	III	9	12.55	5.40	299.00	292.00	32.30	0.46	202.60
Dry	Florencia	FDR 4575	III	12	8.15	4.55	174.50	286.50	36.45	0.41	180.55
Dry	Florencia	FDR 4575	III	15	9.95	3.70	151.00	257.00	34.20	0.40	176.86
Dry	Florencia	FDR 4575	III	18	-1.35	0.30	9.50	638.50	32.85	0.11	49.33
Dry	Florencia	FDR 4575	IV	6	3.10	1.70	103.50	327.50	28.95	0.18	80.82
Dry	Florencia	FDR 4575	IV	9	7.85	3.60	155.50	283.00	34.80	0.36	158.61
Dry	Florencia	FDR 4575	IV	12	10.45	3.10	124.50	228.00	36.60	0.40	179.85
Dry	Florencia	FDR 4575	IV	15	7.25	3.40	127.50	271.00	35.40	0.33	145.14
Dry	Florencia	FDR 4575	IV	18	-1.65	0.55	18.00	516.50	33.85	0.18	80.16
Dry	Florencia	FDR 5597	I	6	9.25	4.00	311.00	319.50	29.10	0.33	148.01
Dry	Florencia	FDR 5597	I	9	9.00	4.65	167.00	273.50	36.05	0.42	186.36
Dry	Florencia	FDR 5597	I	12	4.30	2.20	62.00	261.50	39.25	0.30	135.32
Dry	Florencia	FDR 5597	I	15	5.55	3.05	109.50	287.00	35.10	0.40	179.86
Dry	Florencia	FDR 5597	I	18	-2.10	0.95	31.50	480.00	33.70	0.22	96.38
Dry	Florencia	FDR 5597	II	6	12.75	4.10	312.50	297.50	29.15	0.38	170.74
Dry	Florencia	FDR 5597	II	9	11.45	6.30	277.00	292.00	35.15	0.44	198.21
Dry	Florencia	FDR 5597	II	12	9.00	3.75	126.00	243.00	37.95	0.42	186.83
Dry	Florencia	FDR 5597	II	15	8.80	3.65	136.50	259.50	34.95	0.39	174.69
Dry	Florencia	FDR 5597	II	18	-1.90	0.80	27.00	483.50	33.40	0.19	82.62
Dry	Florencia	FDR 5597	III	6	4.70	3.35	310.50	350.50	27.70	0.19	82.67
Dry	Florencia	FDR 5597	III	9	8.10	3.60	140.50	268.50	35.95	0.36	161.18
Dry	Florencia	FDR 5597	III	12	8.55	3.70	120.50	248.00	37.90	0.39	175.19
Dry	Florencia	FDR 5597	III	15	6.90	2.65	90.00	239.50	35.85	0.36	161.26
Dry	Florencia	FDR 5597	III	18	-0.70	1.05	35.00	413.00	34.10	0.16	68.35
Dry	Florencia	FDR 5597	IV	6	4.65	3.00	233.50	342.00	28.50	0.17	77.93
Dry	Florencia	FDR 5597	IV	9	8.45	3.35	126.50	255.00	35.55	0.38	168.85
Dry	Florencia	FDR 5597	IV	12	5.95	2.75	75.00	232.50	39.00	0.36	162.08
Dry	Florencia	FDR 5597	IV	15	5.65	2.15	66.50	229.50	36.20	0.29	128.14
Dry	Florencia	FDR 5597	IV	18	-2.40	0.85	27.00	520.00	34.00	0.13	56.64
Dry	Florencia	FDR 5788	I	6	1.30	2.70	221.50	368.50	28.55	0.15	67.22
Dry	Florencia	FDR 5788	I	9	9.15	3.70	174.00	280.00	33.15	0.34	150.48
Dry	Florencia	FDR 5788	I	12	8.65	2.90	109.50	238.50	34.75	0.36	160.69
Dry	Florencia	FDR 5788	I	15	2.50	1.20	42.50	275.00	35.10	0.28	122.71
Dry	Florencia	FDR 5788	I	18	-1.40	1.20	54.00	418.50	31.90	0.08	35.42
Dry	Florencia	FDR 5788	II	6	2.10	2.70	226.50	363.50	27.55	0.10	44.62
Dry	Florencia	FDR 5788	II	9	9.90	4.05	172.50	270.50	34.45	0.35	154.88
Dry	Florencia	FDR 5788	II	12	8.80	2.85	110.50	235.50	34.40	0.34	149.06
Dry	Florencia	FDR 5788	II	15	0.65	0.80	26.00	328.00	35.10	0.13	56.24
Dry	Florencia	FDR 5788	II	18	-2.15	1.40	72.00	429.00	31.40	0.08	33.01
Dry	Florencia	FDR 5788	III	6	9.05	4.00	302.50	319.50	29.25	0.34	150.92
Dry	Florencia	FDR 5788	III	9	10.10	4.40	259.50	299.00	32.25	0.38	169.17
Dry	Florencia	FDR 5788	III	12	7.10	2.55	87.50	235.50	36.00	0.34	151.69
Dry	Florencia	FDR 5788	III	15	5.90	2.50	82.50	249.00	36.20	0.36	158.48
Dry	Florencia	FDR 5788	III	18	-0.65	0.45	17.50	441.00	32.75	0.16	69.49
Dry	Florencia	FDR 5788	IV	6	2.05	1.45	98.00	343.50	28.90	0.15	63.43
Dry	Florencia	FDR 5788	IV	9	9.80	3.75	181.00	277.50	33.05	0.29	129.33
Dry	Florencia	FDR 5788	IV	12	5.95	2.40	83.50	251.00	35.35	0.20	86.00
Dry	Florencia	FDR 5788	IV	15	3.95	1.30	37.50	198.50	36.65	0.22	97.10
Dry	Florencia	FDR 5788	IV	18	-0.15	0.50	21.00	385.00	32.65	0.07	29.74
Dry	Florencia	FX 3899	I	6	1.85	2.50	200.00	363.50	28.60	0.12	51.46
Dry	Florencia	FX 3899	I	9	3.05	2.00	77.00	306.00	33.90	0.22	99.23
Dry	Florencia	FX 3899	I	12	1.45	1.40	43.00	319.00	36.40	0.25	108.86
Dry	Florencia	FX 3899	I	15	0.90	0.85	29.50	303.50	35.20	0.20	89.77
Dry	Florencia	FX 3899	I	18	-1.00	0.55	24.50	444.50	31.60	0.08	35.72
Dry	Florencia	FX 3899	II	6	1.05	3.50	281.50	373.50	28.20	0.08	34.77
Dry	Florencia	FX 3899	II	9	3.80	2.60	102.50	310.50	34.30	0.24	106.01
Dry	Florencia	FX 3899	II	12	6.30	2.85	112.50	275.00	34.45	0.24	107.26
Dry	Florencia	FX 3899	II	15	1.75	1.10	38.00	285.00	34.70	0.16	69.65
Dry	Florencia	FX 3899	II	18	-1.55	1.35	72.50	414.50	31.25	0.10	42.70
Dry	Florencia	FX 3899	III	6	6.40	3.90	268.00	330.00	30.25	0.31	137.47
Dry	Florencia	FX 3899	III	9	4.45	2.15	93.50	297.50	32.80	0.31	137.77
Dry	Florencia	FX 3899	III	12	3.15	1.25	35.00	227.50	37.10	0.30	134.22
Dry	Florencia	FX 3899	III	15	2.15	1.85	53.00	301.50	36.65	0.29	125.75
Dry	Florencia	FX 3899	III	18	-0.10	0.50	20.50	380.50	32.65	0.14	63.57
Dry	Florencia	FX 3899	IV	6	1.50	1.90	115.50	356.50	29.30	0.19	84.14
Dry	Florencia	FX 3899	IV	9	2.40	1.80	64.00	310.00	34.20	0.25	111.31
Dry	Florencia	FX 3899	IV	12	4.40	1.80	61.00	252.00	35.10	0.32	144.79
Dry	Florencia	FX 3899	IV	15	1.25	1.15	33.00	320.50	37.00	0.25	111.72
Dry	Florencia	FX 3899	IV	18	-0.85	0.55	23.50	436.00	32.40	0.13	58.68
Dry	Florencia	FX 4098	I	6	1.90	2.15	154.00	360.00	28.90	0.16	72.89
Dry	Florencia	FX 4098	I	9	9.20	3.45	152.50	268.00	33.55	0.41	180.07
Dry	Florencia	FX 4098	I	12	9.60	3.75	167.00	267.00	34.40	0.41	181.21
Dry	Florencia	FX 4098	I	15	3.90	1.45	50.00	245.00	35.30	0.33	146.18
Dry	Florencia	FX 4098	I	18	-2.55	0.60	26.50	553.00	31.65	0.13	56.36
Dry	Florencia	FX 4098	II	6	4.60	3.50	297.00	349.50	27.85	0.17	75.82
Dry	Florencia	FX 4098	II	9	6.10	2.50	90.50	259.00	35.00	0.34	153.01
Dry	Florencia	FX 4098	II	12	9.75	3.00	119.00	224.50	34.45	0.38	170.38
Dry	Florencia	FX 4098	II	15	1.30	0.65	22.00	275.00	35.05	0.19	83.17
Dry	Florencia	FX 4098	II	18	-2.65	1.15	55.50	455.50	31.30	0.16	70.89
Dry	Florencia	FX 4098	III	6	4.00	3.00	204.00	343.50	29.40	0.22	99.16
Dry	Florencia	FX 4098	III	9	7.60	3.25	152.00	286.00	32.95	0.35	154.91
Dry	Florencia	FX 4098	III	12	8.40	2.95	108.00	239.50	35.45	0.21	94.63
Dry	Florencia	FX 4098	III	15	4.85	1.90	59.50	238.00	36.55	0.30	133.08
Dry	Florencia	FX 4098	III	18	-0.60	0.45	18.00	426.00	32.65	0.16	69.81
Dry	Florencia	FX 4098	IV	6	3.20	2.00	124.50	333.00	29.40	0.25	108.39
Dry	Florencia	FX 4098	IV	9	6.55	3.60	157.50	300.00	33.40	0.34	149.44
Dry	Florencia	FX 4098	IV	12	7.10	2.95	115.50	266.50	34.70	0.35	156.54
Dry	Florencia	FX 4098	IV	15	3.65	1.90	58.00	268.00	37.05	0.29	128.11
Dry	Florencia	FX 4098	IV	18	-1.20	0.80	34.00	436.00	32.20	0.12	52.11
Dry	Florencia	GU 198	I	6	5.05	2.10	133.00	312.00	29.10	0.18	81.13
Dry	Florencia	GU 198	I	9	10.55	3.60	148.00	246.50	34.75	0.35	155.53
Dry	Florencia	GU 198	I	12	5.35	1.90	49.50	188.00	39.10	0.32	142.04
Dry	Florencia	GU 198	I	15	5.70	2.10	59.50	209.50	36.60	0.26	116.88
Dry	Florencia	GU 198	I	18	-2.00	0.75	23.00	512.00	34.10	0.13	57.19
Dry	Florencia	GU 198	II	6	10.75	3.75	262.50	300.00	29.30	0.30	133.15
Dry	Florencia	GU 198	II	9	8.00	4.70	206.50	302.00	33.30	0.35	155.08
Dry	Florencia	GU 198	II	12	8.30	2.35	75.00	187.50	37.10	0.33	146.69
Dry	Florencia	GU 198	II	15	8.50	3.25	122.50	252.00	34.60	0.28	124.46
Dry	Florencia	GU 198	II	18	-1.55	0.90	32.00	453.00	33.30	0.13	58.11
Dry	Florencia	GU 198	III	6	1.80	1.45	102.00	347.00	27.90	0.12	50.71
Dry	Florencia	GU 198	III	9	8.30	3.30	126.50	256.50	36.00	0.38	167.09
Dry	Florencia	GU 198	III	12	7.40	2.90	86.50	227.00	37.40	0.32	142.08
Dry	Florencia	GU 198	III	15	2.15	1.45	43.50	291.50	35.90	0.21	94.70
Dry	Florencia	GU 198	III	18	-1.55	0.90	28.50	491.50	34.70	0.11	46.13
Dry	Florencia	GU 198	IV	6	6.45	2.75	189.00	316.00	28.85	0.22	96.82
Dry	Florencia	GU 198	IV	9	11.95	4.60	208.00	267.50	35.00	0.42	185.67
Dry	Florencia	GU 198	IV	12	6.25	2.10	58.00	193.50	38.80	0.37	165.07
Dry	Florencia	GU 198	IV	15	5.15	1.90	54.00	215.50	36.70	0.30	133.55
Dry	Florencia	GU 198	IV	18	-2.05	0.70	22.50	532.00	34.05	0.16	70.59
Dry	Florencia	IAN 873	I	6	0.45	3.25	212.00	376.50	28.25	0.16	73.62
Dry	Florencia	IAN 873	I	9	4.40	2.00	85.00	285.00	32.45	0.38	168.58
Dry	Florencia	IAN 873	I	12	7.20	3.55	155.00	264.50	34.90	0.35	154.61
Dry	Florencia	IAN 873	I	15	1.80	2.00	61.50	345.50	35.95	0.31	136.94
Dry	Florencia	IAN 873	I	18	-0.80	1.40	61.00	399.00	30.05	0.11	48.30
Dry	Florencia	IAN 873	II	6	3.65	3.25	221.00	347.50	28.00	0.22	97.70
Dry	Florencia	IAN 873	II	9	13.10	4.75	299.00	285.50	31.30	0.41	183.47
Dry	Florencia	IAN 873	II	12	12.65	4.75	240.50	275.50	34.20	0.41	183.37
Dry	Florencia	IAN 873	II	15	11.85	6.15	353.00	301.00	33.80	0.40	177.21
Dry	Florencia	IAN 873	II	18	-0.45	1.60	71.50	390.00	30.00	0.10	45.85
Dry	Florencia	IAN 873	III	6	4.95	2.90	163.50	322.00	29.10	0.25	111.24
Dry	Florencia	IAN 873	III	9	8.05	4.10	254.00	317.00	29.90	0.27	117.38
Dry	Florencia	IAN 873	III	12	11.80	4.15	173.50	251.00	35.15	0.29	127.27
Dry	Florencia	IAN 873	III	15	7.60	3.05	143.50	276.00	32.60	0.25	112.31
Dry	Florencia	IAN 873	III	18	0.70	1.40	61.50	352.50	30.50	0.10	45.66
Dry	Florencia	IAN 873	IV	6	6.15	4.70	331.00	340.00	28.90	0.23	103.90
Dry	Florencia	IAN 873	IV	9	10.15	4.45	293.50	309.50	29.90	0.33	145.90
Dry	Florencia	IAN 873	IV	12	9.35	3.95	151.50	262.50	35.65	0.35	154.54
Dry	Florencia	IAN 873	IV	15	5.25	2.35	99.50	284.50	32.80	0.30	134.97
Dry	Florencia	IAN 873	IV	18	0.20	1.00	41.00	365.50	31.25	0.12	50.81
Dry	Florencia	MDF 180	I	6	1.25	1.95	109.00	357.00	29.05	0.22	98.26
Dry	Florencia	MDF 180	I	9	3.60	2.05	83.00	300.50	32.65	0.38	167.43
Dry	Florencia	MDF 180	I	12	9.60	3.85	125.00	233.50	38.85	0.41	181.45
Dry	Florencia	MDF 180	I	15	5.40	3.40	120.00	293.00	34.30	0.37	164.57
Dry	Florencia	MDF 180	I	18	-0.60	1.35	62.00	391.00	30.00	0.08	35.98
Dry	Florencia	MDF 180	II	6	1.90	3.00	212.50	357.00	28.15	0.22	95.63
Dry	Florencia	MDF 180	II	9	3.35	2.35	95.00	316.00	32.85	0.36	159.30
Dry	Florencia	MDF 180	II	12	7.75	4.40	161.00	286.00	37.40	0.38	167.30
Dry	Florencia	MDF 180	II	15	7.30	3.00	111.00	260.00	34.65	0.42	187.30
Dry	Florencia	MDF 180	II	18	-0.45	1.65	76.00	386.00	29.90	0.08	34.98
Dry	Florencia	MDF 180	III	6	4.80	2.55	138.50	316.50	29.10	0.21	92.08
Dry	Florencia	MDF 180	III	9	4.30	2.25	117.50	314.00	30.15	0.23	101.46
Dry	Florencia	MDF 180	III	12	11.60	4.80	179.50	254.50	36.95	0.41	182.96
Dry	Florencia	MDF 180	III	15	5.25	1.85	70.50	250.50	33.40	0.27	119.89
Dry	Florencia	MDF 180	III	18	0.05	1.35	59.50	374.00	30.30	0.10	42.91
Dry	Florencia	MDF 180	IV	6	3.25	2.30	133.00	334.00	29.15	0.22	95.01
Dry	Florencia	MDF 180	IV	9	2.45	1.60	65.50	311.00	31.85	0.29	128.54
Dry	Florencia	MDF 180	IV	12	4.30	2.80	81.50	276.50	38.90	0.40	177.26
Dry	Florencia	MDF 180	IV	15	7.30	2.65	107.00	256.00	34.05	0.26	117.27
Dry	Florencia	MDF 180	IV	18	0.00	1.15	51.00	376.50	30.05	0.09	41.41
Dry	San Vicente	CDC 312	I	6	7.30	4.45	245.50	297.00	29.15	0.13	55.95
Dry	San Vicente	CDC 312	I	9	13.55	3.85	167.50	229.00	31.35	0.23	100.40
Dry	San Vicente	CDC 312	I	12	11.15	4.60	163.00	246.50	33.60	0.19	84.90
Dry	San Vicente	CDC 312	I	15	8.55	3.80	136.50	262.00	33.45	0.13	55.55
Dry	San Vicente	CDC 312	I	18	3.95	2.25	87.00	288.00	31.45	0.12	52.15
Dry	San Vicente	CDC 312	II	6	9.45	4.50	245.00	301.50	29.45	0.11	49.95
Dry	San Vicente	CDC 312	II	9	12.10	5.60	291.50	293.00	31.85	0.16	71.19
Dry	San Vicente	CDC 312	II	12	11.00	5.85	282.50	297.00	32.55	0.14	64.88
Dry	San Vicente	CDC 312	II	15	6.45	3.20	130.00	284.50	32.55	0.15	66.09
Dry	San Vicente	CDC 312	II	18	8.85	3.45	212.50	269.50	31.10	0.11	50.74
Dry	San Vicente	CDC 312	III	6	10.30	4.40	238.50	293.00	29.60	0.15	66.48
Dry	San Vicente	CDC 312	III	9	15.80	5.70	304.00	272.00	31.50	0.25	109.04
Dry	San Vicente	CDC 312	III	12	14.00	4.95	202.00	244.00	33.85	0.22	96.63
Dry	San Vicente	CDC 312	III	15	11.05	4.15	188.50	267.50	32.00	0.22	97.20
Dry	San Vicente	CDC 312	III	18	7.15	2.60	114.00	274.00	31.95	0.11	48.13
Dry	San Vicente	CDC 312	IV	6	13.35	5.00	291.50	281.00	29.35	0.22	99.28
Dry	San Vicente	CDC 312	IV	9	9.50	4.55	179.50	276.50	33.05	0.15	66.75
Dry	San Vicente	CDC 312	IV	12	9.30	5.00	182.50	278.00	34.05	0.15	68.02
Dry	San Vicente	CDC 312	IV	15	8.60	4.20	148.00	268.00	33.30	0.16	70.16
Dry	San Vicente	CDC 312	IV	18	0.15	0.35	11.50	344.50	30.85	0.04	16.29
Dry	San Vicente	CDC 56	I	6	2.05	1.20	51.00	311.50	30.30	0.06	28.48
Dry	San Vicente	CDC 56	I	9	12.90	4.75	307.00	288.50	30.95	0.20	86.32
Dry	San Vicente	CDC 56	I	12	10.50	5.50	233.00	287.00	33.65	0.17	75.77
Dry	San Vicente	CDC 56	I	15	4.20	2.35	82.00	288.00	32.95	0.12	52.70
Dry	San Vicente	CDC 56	I	18	1.05	0.40	15.50	261.00	31.05	0.04	18.14
Dry	San Vicente	CDC 56	II	6	7.25	2.25	108.00	260.00	30.45	0.12	53.53
Dry	San Vicente	CDC 56	II	9	11.70	4.30	221.50	276.00	32.70	0.19	83.82
Dry	San Vicente	CDC 56	II	12	9.20	4.80	184.50	279.50	34.90	0.17	74.89
Dry	San Vicente	CDC 56	II	15	6.10	2.60	84.00	248.50	34.10	0.14	62.37
Dry	San Vicente	CDC 56	II	18	-0.25	0.25	10.00	395.50	30.90	0.04	16.93
Dry	San Vicente	CDC 56	III	6	11.85	4.55	308.00	299.00	29.55	0.18	79.93
Dry	San Vicente	CDC 56	III	9	15.85	5.40	376.00	290.00	31.55	0.26	114.81
Dry	San Vicente	CDC 56	III	12	11.45	4.10	167.50	244.50	34.15	0.21	92.36
Dry	San Vicente	CDC 56	III	15	5.45	1.10	39.00	144.50	33.50	0.14	62.03
Dry	San Vicente	CDC 56	III	18	0.30	0.35	13.00	328.00	31.05	0.07	31.52
Dry	San Vicente	CDC 56	IV	6	5.85	4.10	258.00	328.50	29.10	0.09	37.10
Dry	San Vicente	CDC 56	IV	9	11.10	5.05	274.50	288.50	32.95	0.16	72.66
Dry	San Vicente	CDC 56	IV	12	7.10	2.65	108.50	261.50	32.00	0.12	51.46
Dry	San Vicente	CDC 56	IV	15	9.60	4.55	203.00	282.50	33.00	0.15	65.70
Dry	San Vicente	CDC 56	IV	18	-0.40	0.30	13.00	409.00	30.60	0.03	12.12
Dry	San Vicente	FDR 4575	I	6	5.25	3.75	173.00	319.00	29.60	0.10	42.30
Dry	San Vicente	FDR 4575	I	9	6.60	2.75	116.00	275.50	31.10	0.12	50.41
Dry	San Vicente	FDR 4575	I	12	8.65	4.75	177.50	283.00	33.80	0.14	60.62
Dry	San Vicente	FDR 4575	I	15	7.85	3.15	118.00	239.50	33.55	0.13	57.19
Dry	San Vicente	FDR 4575	I	18	0.55	0.50	18.00	324.50	31.10	0.05	22.92
Dry	San Vicente	FDR 4575	II	6	4.65	1.90	73.50	267.00	29.65	0.07	33.18
Dry	San Vicente	FDR 4575	II	9	13.55	4.75	275.50	271.00	30.00	0.18	82.06
Dry	San Vicente	FDR 4575	II	12	11.40	5.20	211.00	272.00	32.90	0.17	74.77
Dry	San Vicente	FDR 4575	II	15	10.20	3.70	146.00	243.00	32.35	0.17	74.54
Dry	San Vicente	FDR 4575	II	18	0.55	0.50	18.00	324.50	31.10	0.05	22.92
Dry	San Vicente	FDR 4575	III	6	12.30	3.95	217.00	266.50	29.50	0.14	64.15
Dry	San Vicente	FDR 4575	III	9	11.75	4.05	183.50	259.00	32.25	0.15	63.08
Dry	San Vicente	FDR 4575	III	12	9.10	4.25	146.00	260.50	34.65	0.13	57.77
Dry	San Vicente	FDR 4575	III	15	7.45	2.65	92.00	234.50	33.75	0.13	59.29
Dry	San Vicente	FDR 4575	III	18	2.80	1.20	43.00	268.00	31.40	0.04	16.25
Dry	San Vicente	FDR 4575	IV	6	7.20	2.05	84.50	231.00	30.15	0.11	48.54
Dry	San Vicente	FDR 4575	IV	9	12.45	4.80	228.50	272.00	31.45	0.15	64.50
Dry	San Vicente	FDR 4575	IV	12	8.60	4.15	152.00	271.00	33.90	0.14	60.61
Dry	San Vicente	FDR 4575	IV	15	8.90	4.50	172.00	277.00	33.25	0.16	73.23
Dry	San Vicente	FDR 4575	IV	18	0.90	0.40	14.00	266.50	30.90	0.05	22.72
Dry	San Vicente	FDR 5597	I	6	9.30	4.45	243.50	298.00	29.35	0.13	58.36
Dry	San Vicente	FDR 5597	I	9	8.35	4.00	173.50	282.50	32.05	0.15	66.69
Dry	San Vicente	FDR 5597	I	12	10.10	4.60	181.50	271.50	33.35	0.17	72.93
Dry	San Vicente	FDR 5597	I	15	6.60	2.85	94.50	251.50	33.95	0.12	52.90
Dry	San Vicente	FDR 5597	I	18	-0.60	0.75	26.50	408.50	31.20	0.07	31.00
Dry	San Vicente	FDR 5597	II	6	3.60	4.20	203.50	339.50	29.25	0.09	40.83
Dry	San Vicente	FDR 5597	II	9	5.95	2.25	85.50	254.50	31.45	0.13	57.86
Dry	San Vicente	FDR 5597	II	12	5.40	2.70	72.00	247.50	35.55	0.13	55.22
Dry	San Vicente	FDR 5597	II	15	6.00	3.10	102.00	269.00	33.70	0.13	56.71
Dry	San Vicente	FDR 5597	II	18	-0.75	0.40	14.00	440.50	31.35	0.06	27.10
Dry	San Vicente	FDR 5597	III	6	6.75	2.55	110.50	266.50	29.65	0.12	54.30
Dry	San Vicente	FDR 5597	III	9	6.75	2.65	99.00	254.00	32.65	0.15	66.45
Dry	San Vicente	FDR 5597	III	12	7.20	2.80	81.00	219.50	35.25	0.13	58.67
Dry	San Vicente	FDR 5597	III	15	4.60	1.80	54.50	231.50	34.55	0.13	57.76
Dry	San Vicente	FDR 5597	III	18	-0.20	0.35	12.50	380.50	30.65	0.07	28.66
Dry	San Vicente	FDR 5597	IV	6	10.10	4.75	269.50	303.50	29.15	0.17	74.93
Dry	San Vicente	FDR 5597	IV	9	16.50	5.35	257.50	251.00	31.70	0.25	111.41
Dry	San Vicente	FDR 5597	IV	12	12.60	5.90	260.00	278.50	33.15	0.21	94.40
Dry	San Vicente	FDR 5597	IV	15	12.30	4.95	214.00	261.00	32.75	0.21	91.23
Dry	San Vicente	FDR 5597	IV	18	0.20	0.55	18.50	349.50	31.00	0.05	20.71
Dry	San Vicente	FDR 5788	I	6	4.05	3.00	163.50	329.50	29.30	0.08	37.06
Dry	San Vicente	FDR 5788	I	9	14.00	4.55	279.00	279.50	31.30	0.20	88.29
Dry	San Vicente	FDR 5788	I	12	14.80	5.85	272.50	267.50	33.85	0.19	85.80
Dry	San Vicente	FDR 5788	I	15	9.35	3.10	119.00	237.00	33.15	0.19	82.63
Dry	San Vicente	FDR 5788	I	18	0.45	0.30	13.50	318.50	31.50	0.06	25.19
Dry	San Vicente	FDR 5788	II	6	13.75	3.75	261.00	276.50	29.85	0.21	94.47
Dry	San Vicente	FDR 5788	II	9	16.15	5.90	392.50	278.50	32.70	0.23	101.37
Dry	San Vicente	FDR 5788	II	12	13.40	5.80	257.50	272.00	34.15	0.17	77.90
Dry	San Vicente	FDR 5788	II	15	5.90	1.55	56.00	177.00	33.55	0.11	48.86
Dry	San Vicente	FDR 5788	II	18	-1.90	0.40	15.00	581.50	30.95	0.09	38.16
Dry	San Vicente	FDR 5788	III	6	10.80	3.40	212.00	282.50	29.95	0.14	62.25
Dry	San Vicente	FDR 5788	III	9	8.95	4.00	168.00	276.00	34.75	0.15	68.36
Dry	San Vicente	FDR 5788	III	12	8.15	3.10	98.00	225.50	34.90	0.14	62.38
Dry	San Vicente	FDR 5788	III	15	2.40	0.80	31.00	277.00	32.85	0.13	57.11
Dry	San Vicente	FDR 5788	III	18	0.65	0.55	24.00	321.00	30.90	0.03	11.29
Dry	San Vicente	FDR 5788	IV	6	11.10	2.70	147.00	245.00	30.00	0.17	75.01
Dry	San Vicente	FDR 5788	IV	9	11.40	5.20	269.00	293.00	33.90	0.20	88.82
Dry	San Vicente	FDR 5788	IV	12	10.95	4.40	134.50	226.50	36.15	0.19	85.41
Dry	San Vicente	FDR 5788	IV	15	2.05	0.50	20.00	210.50	32.70	0.11	47.23
Dry	San Vicente	FDR 5788	IV	18	-0.65	0.20	7.00	510.50	31.00	0.06	25.93
Dry	San Vicente	FX 3899	I	6	1.95	1.80	82.00	335.00	29.95	0.06	25.90
Dry	San Vicente	FX 3899	I	9	6.45	2.80	114.00	276.50	32.65	0.13	60.14
Dry	San Vicente	FX 3899	I	12	5.95	3.90	125.50	285.50	35.65	0.15	65.52
Dry	San Vicente	FX 3899	I	15	3.60	2.00	56.00	265.00	34.70	0.08	33.98
Dry	San Vicente	FX 3899	I	18	-0.35	0.25	10.00	429.00	31.00	0.05	22.74
Dry	San Vicente	FX 3899	II	6	3.90	4.00	240.00	346.00	29.20	0.08	37.77
Dry	San Vicente	FX 3899	II	9	6.85	3.40	142.00	286.50	33.70	0.17	75.10
Dry	San Vicente	FX 3899	II	12	6.65	3.75	107.50	263.00	36.55	0.15	68.11
Dry	San Vicente	FX 3899	II	15	5.15	2.55	84.00	255.50	34.50	0.15	65.30
Dry	San Vicente	FX 3899	II	18	0.05	0.25	10.50	363.50	30.85	0.07	27.58
Dry	San Vicente	FX 3899	III	6	7.15	4.10	255.00	323.50	29.65	0.15	65.48
Dry	San Vicente	FX 3899	III	9	11.30	4.35	189.00	264.00	33.90	0.26	114.04
Dry	San Vicente	FX 3899	III	12	4.30	2.65	73.50	269.00	36.75	0.14	63.74
Dry	San Vicente	FX 3899	III	15	7.65	2.10	70.00	176.50	34.50	0.19	82.73
Dry	San Vicente	FX 3899	III	18	0.60	0.50	22.00	326.00	30.65	0.05	21.22
Dry	San Vicente	FX 3899	IV	6	7.70	3.65	204.00	306.50	30.40	0.19	84.20
Dry	San Vicente	FX 3899	IV	9	8.95	3.50	145.00	255.50	34.15	0.18	81.02
Dry	San Vicente	FX 3899	IV	12	6.35	2.70	93.50	249.50	34.70	0.14	64.01
Dry	San Vicente	FX 3899	IV	15	6.70	1.50	45.50	122.50	34.50	0.17	74.33
Dry	San Vicente	FX 3899	IV	18	-0.05	0.20	7.00	313.50	31.00	0.05	22.95
Dry	San Vicente	FX 4098	I	6	14.50	6.05	422.00	303.50	28.90	0.23	101.64
Dry	San Vicente	FX 4098	I	9	16.45	5.50	300.50	267.00	31.30	0.26	115.91
Dry	San Vicente	FX 4098	I	12	13.30	6.00	264.50	268.50	33.45	0.17	77.46
Dry	San Vicente	FX 4098	I	15	8.50	3.00	116.00	248.50	32.30	0.17	74.02
Dry	San Vicente	FX 4098	I	18	0.65	0.45	16.50	308.00	31.00	0.06	27.01
Dry	San Vicente	FX 4098	II	6	9.20	5.75	380.00	324.50	28.95	0.15	64.02
Dry	San Vicente	FX 4098	II	9	13.65	5.85	332.50	291.00	31.85	0.18	76.67
Dry	San Vicente	FX 4098	II	12	12.05	5.90	251.50	277.50	33.60	0.20	85.59
Dry	San Vicente	FX 4098	II	15	7.55	2.75	107.50	214.00	33.35	0.16	70.41
Dry	San Vicente	FX 4098	II	18	0.55	0.50	17.00	312.50	31.15	0.06	24.33
Dry	San Vicente	FX 4098	III	6	9.30	5.20	327.00	319.00	28.75	0.15	66.15
Dry	San Vicente	FX 4098	III	9	18.85	7.50	531.00	292.50	31.80	0.22	98.74
Dry	San Vicente	FX 4098	III	12	16.50	7.55	451.50	295.50	31.80	0.22	96.03
Dry	San Vicente	FX 4098	III	15	13.25	4.60	184.50	239.00	33.10	0.22	98.88
Dry	San Vicente	FX 4098	III	18	3.10	1.30	45.00	256.00	31.70	0.10	43.27
Dry	San Vicente	FX 4098	IV	6	4.85	5.20	319.50	344.00	28.60	0.11	48.85
Dry	San Vicente	FX 4098	IV	9	12.95	6.10	312.50	288.00	32.45	0.21	94.37
Dry	San Vicente	FX 4098	IV	12	11.10	5.05	195.00	260.50	33.75	0.17	74.54
Dry	San Vicente	FX 4098	IV	15	9.80	4.50	184.00	259.00	32.65	0.20	86.71
Dry	San Vicente	FX 4098	IV	18	3.50	2.05	68.00	284.00	32.75	0.09	39.76
Dry	San Vicente	GU 198	I	6	4.15	3.80	191.00	335.00	29.05	0.09	39.48
Dry	San Vicente	GU 198	I	9	8.60	4.00	160.00	276.00	33.15	0.12	51.45
Dry	San Vicente	GU 198	I	12	7.30	3.55	123.50	268.50	33.50	0.12	52.80
Dry	San Vicente	GU 198	I	15	5.25	3.25	98.50	277.50	34.65	0.13	55.70
Dry	San Vicente	GU 198	I	18	1.35	0.80	27.50	284.50	32.00	0.09	38.82
Dry	San Vicente	GU 198	II	6	5.80	3.70	173.00	314.00	29.70	0.14	60.79
Dry	San Vicente	GU 198	II	9	12.20	4.25	209.50	256.00	32.05	0.21	95.37
Dry	San Vicente	GU 198	II	12	9.40	4.15	147.00	258.50	33.75	0.21	93.32
Dry	San Vicente	GU 198	II	15	11.20	3.80	128.00	218.50	33.70	0.22	99.11
Dry	San Vicente	GU 198	II	18	1.80	1.10	36.50	298.50	31.95	0.07	30.69
Dry	San Vicente	GU 198	III	6	5.50	3.85	189.50	321.50	29.00	0.13	56.30
Dry	San Vicente	GU 198	III	9	11.85	4.45	177.50	252.00	33.50	0.22	100.28
Dry	San Vicente	GU 198	III	12	13.75	5.30	200.50	244.50	33.65	0.23	100.71
Dry	San Vicente	GU 198	III	15	8.60	3.00	96.00	216.00	33.95	0.19	85.48
Dry	San Vicente	GU 198	III	18	3.40	1.30	45.00	246.00	32.10	0.14	61.60
Dry	San Vicente	GU 198	IV	6	2.30	2.95	126.50	341.50	29.65	0.07	30.26
Dry	San Vicente	GU 198	IV	9	9.35	4.20	215.00	294.50	30.20	0.11	49.22
Dry	San Vicente	GU 198	IV	12	8.60	4.05	167.50	281.00	32.00	0.14	60.54
Dry	San Vicente	GU 198	IV	15	7.45	2.80	102.50	249.00	32.05	0.13	55.19
Dry	San Vicente	GU 198	IV	18	5.50	1.80	59.50	230.00	32.85	0.10	43.86
Dry	San Vicente	IAN 873	I	6	5.70	2.10	85.50	259.00	30.00	0.13	56.85
Dry	San Vicente	IAN 873	I	9	9.05	3.30	141.50	261.50	31.45	0.17	78.20
Dry	San Vicente	IAN 873	I	12	10.90	4.60	167.00	249.00	34.30	0.19	85.10
Dry	San Vicente	IAN 873	I	15	12.80	4.90	200.50	254.50	33.15	0.21	90.11
Dry	San Vicente	IAN 873	I	18	1.50	0.80	28.00	270.50	31.40	0.12	53.16
Dry	San Vicente	IAN 873	II	6	10.95	3.95	214.50	278.50	29.25	0.18	79.68
Dry	San Vicente	IAN 873	II	9	13.30	4.15	193.50	248.50	31.95	0.18	80.03
Dry	San Vicente	IAN 873	II	12	14.90	5.90	219.50	244.50	34.45	0.22	96.26
Dry	San Vicente	IAN 873	II	15	11.90	3.80	160.00	224.00	33.35	0.22	98.01
Dry	San Vicente	IAN 873	II	18	2.45	0.80	27.00	226.50	31.60	0.06	24.50
Dry	San Vicente	IAN 873	III	6	11.30	4.80	283.50	298.50	29.05	0.15	66.94
Dry	San Vicente	IAN 873	III	9	13.75	5.60	332.00	291.00	31.25	0.19	83.02
Dry	San Vicente	IAN 873	III	12	8.65	5.00	195.00	290.00	33.90	0.16	69.10
Dry	San Vicente	IAN 873	III	15	10.10	5.05	225.50	289.50	33.05	0.15	67.59
Dry	San Vicente	IAN 873	III	18	2.35	2.10	79.00	321.00	31.10	0.04	15.33
Dry	San Vicente	IAN 873	IV	6	10.80	4.05	218.00	284.00	29.25	0.19	82.81
Dry	San Vicente	IAN 873	IV	9	11.95	4.15	199.00	259.00	31.40	0.17	75.67
Dry	San Vicente	IAN 873	IV	12	11.20	4.10	158.00	243.50	33.60	0.19	83.75
Dry	San Vicente	IAN 873	IV	15	9.35	3.50	133.00	245.50	32.70	0.19	81.74
Dry	San Vicente	IAN 873	IV	18	0.65	0.50	16.50	292.50	30.90	0.07	28.43
Dry	San Vicente	MDF 180	I	6	5.80	3.55	176.50	313.00	29.85	0.15	63.70
Dry	San Vicente	MDF 180	I	9	7.50	2.65	96.50	239.00	33.05	0.13	57.53
Dry	San Vicente	MDF 180	I	12	6.20	2.35	71.00	225.50	34.40	0.17	73.70
Dry	San Vicente	MDF 180	I	15	3.75	1.75	54.00	255.00	33.85	0.12	55.05
Dry	San Vicente	MDF 180	I	18	-0.70	0.35	11.50	472.50	30.90	0.06	27.30
Dry	San Vicente	MDF 180	II	6	6.90	3.55	178.00	303.00	29.60	0.16	69.25
Dry	San Vicente	MDF 180	II	9	11.15	3.85	172.00	250.00	33.40	0.20	90.67
Dry	San Vicente	MDF 180	II	12	12.60	5.45	212.50	262.00	34.05	0.19	84.98
Dry	San Vicente	MDF 180	II	15	10.90	3.65	138.00	234.00	33.30	0.23	99.41
Dry	San Vicente	MDF 180	II	18	1.95	0.45	15.50	174.00	31.35	0.07	28.41
Dry	San Vicente	MDF 180	III	6	7.55	4.15	230.00	314.50	29.05	0.14	60.76
Dry	San Vicente	MDF 180	III	9	15.50	5.80	362.00	287.00	31.15	0.19	85.13
Dry	San Vicente	MDF 180	III	12	12.30	5.00	208.00	262.50	33.00	0.16	72.63
Dry	San Vicente	MDF 180	III	15	10.85	4.90	202.00	271.00	33.20	0.16	67.84
Dry	San Vicente	MDF 180	III	18	3.75	1.85	65.00	270.50	31.95	0.09	37.05
Dry	San Vicente	MDF 180	IV	6	4.70	4.95	299.50	345.00	28.30	0.12	50.35
Dry	San Vicente	MDF 180	IV	9	15.30	5.60	336.00	283.00	30.20	0.21	93.40
Dry	San Vicente	MDF 180	IV	12	10.80	5.45	258.50	292.50	32.25	0.18	79.86
Dry	San Vicente	MDF 180	IV	15	8.35	4.40	188.00	291.50	31.70	0.15	64.39
Dry	San Vicente	MDF 180	IV	18	1.40	1.10	33.00	298.00	33.10	0.04	19.62
