# Supplementary material for: Dynamics of photosynthetic responses in 10 rubber tree (Hevea brasiliensis) clones in Colombian Amazon: Implications for breeding strategies
Source: PLoS One. 2019 Dec 12;14(12):e0226254. doi: 10.1371/journal.pone.0226254 (PMC6907818; doi:10.1371/journal.pone.0226254)
Supplement: S3 File — (TXT) [file pone.0226254.s003.txt]

Period	Site	Clone	Block	Hour	FvFm	FvPFmP	qP	NPQ
Rainy	Belen	CDC 312	I	3	0.800	0.794	0.850	0.017
Rainy	Belen	CDC 312	II	3	0.850	0.849	0.756	0.013
Rainy	Belen	CDC 312	III	3	0.835	0.832	0.749	0.019
Rainy	Belen	CDC 312	IV	3	0.840	0.838	0.858	0.017
Rainy	Belen	CDC 56	I	3	0.815	0.816	0.725	0.016
Rainy	Belen	CDC 56	II	3	0.810	0.811	0.842	0.013
Rainy	Belen	CDC 56	III	3	0.795	0.792	0.800	0.018
Rainy	Belen	CDC 56	IV	3	0.815	0.811	0.919	0.017
Rainy	Belen	FDR 4575	I	3	0.780	0.778	0.707	0.018
Rainy	Belen	FDR 4575	II	3	0.810	0.807	0.736	0.013
Rainy	Belen	FDR 4575	III	3	0.810	0.811	0.768	0.005
Rainy	Belen	FDR 4575	IV	3	0.825	0.823	0.711	0.011
Rainy	Belen	FDR 5597	I	3	0.820	0.815	0.749	0.018
Rainy	Belen	FDR 5597	II	3	0.810	0.809	0.769	0.011
Rainy	Belen	FDR 5597	III	3	0.805	0.802	0.802	0.024
Rainy	Belen	FDR 5597	IV	3	0.805	0.803	0.730	0.015
Rainy	Belen	FDR 5788	I	3	0.805	0.805	0.654	0.016
Rainy	Belen	FDR 5788	II	3	0.795	0.789	0.643	0.021
Rainy	Belen	FDR 5788	III	3	0.800	0.798	0.737	0.019
Rainy	Belen	FDR 5788	IV	3	0.810	0.811	0.796	0.020
Rainy	Belen	FX 3899 P1	I	3	0.795	0.791	0.890	0.018
Rainy	Belen	FX 3899 P1	II	3	0.820	0.818	0.692	0.006
Rainy	Belen	FX 3899 P1	III	3	0.840	0.834	0.683	0.015
Rainy	Belen	FX 3899 P1	IV	3	0.840	0.835	0.745	0.008
Rainy	Belen	FX 4098	I	3	0.820	0.817	0.935	0.018
Rainy	Belen	FX 4098	II	3	0.810	0.811	0.773	0.017
Rainy	Belen	FX 4098	III	3	0.845	0.843	0.764	0.017
Rainy	Belen	FX 4098	IV	3	0.815	0.813	0.746	0.020
Rainy	Belen	GU 198	I	3	0.810	0.807	0.748	0.022
Rainy	Belen	GU 198	II	3	0.835	0.828	0.720	0.038
Rainy	Belen	GU 198	III	3	0.790	0.786	0.706	0.014
Rainy	Belen	GU 198	IV	3	0.820	0.818	0.740	0.019
Rainy	Belen	IAN 873	I	3	0.755	0.748	0.791	0.020
Rainy	Belen	IAN 873	II	3	0.820	0.820	0.792	0.023
Rainy	Belen	IAN 873	III	3	0.825	0.818	0.732	0.027
Rainy	Belen	IAN 873	IV	3	0.800	0.795	0.789	0.016
Rainy	Belen	MDF 180	I	3	0.830	0.828	0.760	0.021
Rainy	Belen	MDF 180	II	3	0.800	0.795	0.699	0.029
Rainy	Belen	MDF 180	III	3	0.805	0.802	0.718	0.022
Rainy	Belen	MDF 180	IV	3	0.825	0.825	0.729	0.014
Rainy	Florencia	CDC 312	I	3	0.835	0.833	0.884	0.007
Rainy	Florencia	CDC 312	II	3	0.835	0.830	0.691	0.015
Rainy	Florencia	CDC 312	III	3	0.795	0.794	0.870	0.013
Rainy	Florencia	CDC 312	IV	3	0.835	0.833	0.806	0.016
Rainy	Florencia	CDC 56	I	3	0.830	0.827	0.826	0.011
Rainy	Florencia	CDC 56	II	3	0.830	0.830	0.825	0.014
Rainy	Florencia	CDC 56	III	3	0.825	0.822	0.726	0.012
Rainy	Florencia	CDC 56	IV	3	0.835	0.832	0.698	0.018
Rainy	Florencia	FDR 4575	I	3	0.820	0.820	0.687	0.006
Rainy	Florencia	FDR 4575	II	3	0.840	0.836	0.700	0.010
Rainy	Florencia	FDR 4575	III	3	0.845	0.838	0.963	0.021
Rainy	Florencia	FDR 4575	IV	3	0.840	0.838	0.723	0.029
Rainy	Florencia	FDR 5597	I	3	0.825	0.822	0.741	0.012
Rainy	Florencia	FDR 5597	II	3	0.840	0.838	0.735	0.011
Rainy	Florencia	FDR 5597	III	3	0.835	0.830	0.718	0.027
Rainy	Florencia	FDR 5597	IV	3	0.840	0.833	0.755	0.028
Rainy	Florencia	FDR 5788	I	3	0.850	0.848	0.823	0.016
Rainy	Florencia	FDR 5788	II	3	0.820	0.815	0.809	0.011
Rainy	Florencia	FDR 5788	III	3	0.845	0.843	0.699	0.019
Rainy	Florencia	FDR 5788	IV	3	0.830	0.828	0.712	0.011
Rainy	Florencia	FX 3899 P1	I	3	0.850	0.843	0.942	0.018
Rainy	Florencia	FX 3899 P1	II	3	0.825	0.827	0.868	0.010
Rainy	Florencia	FX 3899 P1	III	3	0.810	0.808	0.962	0.011
Rainy	Florencia	FX 3899 P1	IV	3	0.820	0.819	0.834	0.013
Rainy	Florencia	FX 4098	I	3	0.825	0.824	0.703	0.007
Rainy	Florencia	FX 4098	II	3	0.825	0.824	0.703	0.007
Rainy	Florencia	FX 4098	III	3	0.835	0.834	0.780	0.020
Rainy	Florencia	FX 4098	IV	3	0.845	0.838	0.721	0.024
Rainy	Florencia	GU 198	I	3	0.850	0.849	0.794	0.014
Rainy	Florencia	GU 198	II	3	0.850	0.849	0.735	0.020
Rainy	Florencia	GU 198	III	3	0.815	0.814	0.848	0.035
Rainy	Florencia	GU 198	IV	3	0.850	0.845	0.749	0.020
Rainy	Florencia	IAN 873	I	3	0.815	0.813	0.872	0.013
Rainy	Florencia	IAN 873	II	3	0.820	0.814	0.747	0.013
Rainy	Florencia	IAN 873	III	3	0.835	0.834	0.725	0.023
Rainy	Florencia	IAN 873	IV	3	0.830	0.831	0.698	0.020
Rainy	Florencia	MDF 180	I	3	0.850	0.845	0.850	0.012
Rainy	Florencia	MDF 180	II	3	0.810	0.801	0.591	0.061
Rainy	Florencia	MDF 180	III	3	0.800	0.796	0.622	0.020
Rainy	Florencia	MDF 180	IV	3	0.830	0.806	0.659	0.151
Rainy	San Vicente	CDC 312	I	3	0.850	0.848	0.693	0.018
Rainy	San Vicente	CDC 312	II	3	0.820	0.820	0.684	0.009
Rainy	San Vicente	CDC 312	III	3	0.845	0.843	0.725	0.023
Rainy	San Vicente	CDC 312	IV	3	0.850	0.850	0.692	0.019
Rainy	San Vicente	CDC 56	I	3	0.825	0.824	0.764	0.016
Rainy	San Vicente	CDC 56	II	3	0.825	0.824	0.674	0.013
Rainy	San Vicente	CDC 56	III	3	0.825	0.825	0.700	0.015
Rainy	San Vicente	CDC 56	IV	3	0.825	0.824	0.837	0.010
Rainy	San Vicente	FDR 4575	I	3	0.810	0.806	0.730	0.021
Rainy	San Vicente	FDR 4575	II	3	0.845	0.839	0.810	0.019
Rainy	San Vicente	FDR 4575	III	3	0.835	0.834	0.689	0.016
Rainy	San Vicente	FDR 4575	IV	3	0.840	0.835	0.678	0.014
Rainy	San Vicente	FDR 5597	I	3	0.840	0.839	0.674	0.015
Rainy	San Vicente	FDR 5597	II	3	0.835	0.831	0.823	0.029
Rainy	San Vicente	FDR 5597	III	3	0.835	0.832	0.765	0.016
Rainy	San Vicente	FDR 5597	IV	3	0.845	0.838	0.686	0.018
Rainy	San Vicente	FDR 5788	I	3	0.825	0.819	0.660	0.020
Rainy	San Vicente	FDR 5788	II	3	0.835	0.830	0.728	0.016
Rainy	San Vicente	FDR 5788	III	3	0.820	0.799	0.620	0.155
Rainy	San Vicente	FDR 5788	IV	3	0.830	0.828	0.706	0.023
Rainy	San Vicente	FX 3899 P1	I	3	0.835	0.833	0.691	0.010
Rainy	San Vicente	FX 3899 P1	II	3	0.830	0.825	0.721	0.011
Rainy	San Vicente	FX 3899 P1	III	3	0.830	0.829	0.663	0.019
Rainy	San Vicente	FX 3899 P1	IV	3	0.835	0.830	0.693	0.012
Rainy	San Vicente	FX 4098	I	3	0.840	0.836	0.719	0.012
Rainy	San Vicente	FX 4098	II	3	0.830	0.827	0.678	0.017
Rainy	San Vicente	FX 4098	III	3	0.835	0.830	0.705	0.015
Rainy	San Vicente	FX 4098	IV	3	0.845	0.842	0.696	0.016
Rainy	San Vicente	GU 198	I	3	0.830	0.829	0.708	0.022
Rainy	San Vicente	GU 198	II	3	0.820	0.819	0.681	0.018
Rainy	San Vicente	GU 198	III	3	0.855	0.847	0.765	0.042
Rainy	San Vicente	GU 198	IV	3	0.845	0.840	0.712	0.011
Rainy	San Vicente	IAN 873	I	3	0.810	0.809	0.748	0.016
Rainy	San Vicente	IAN 873	II	3	0.830	0.829	0.699	0.021
Rainy	San Vicente	IAN 873	III	3	0.820	0.820	0.714	0.012
Rainy	San Vicente	IAN 873	IV	3	0.825	0.822	0.675	0.018
Rainy	San Vicente	MDF 180	I	3	0.835	0.833	0.699	0.014
Rainy	San Vicente	MDF 180	II	3	0.835	0.834	0.706	0.015
Rainy	San Vicente	MDF 180	III	3	0.830	0.786	0.522	0.365
Rainy	San Vicente	MDF 180	IV	3	0.835	0.832	0.809	0.015
Dry	Belen	CDC 312	I	3	0.850	0.844	0.758	0.022
Dry	Belen	CDC 312	II	3	0.825	0.823	0.762	0.016
Dry	Belen	CDC 312	III	3	0.845	0.841	0.887	0.023
Dry	Belen	CDC 312	IV	3	0.845	0.840	0.871	0.029
Dry	Belen	CDC 56	I	3	0.840	0.835	0.750	0.020
Dry	Belen	CDC 56	II	3	0.825	0.822	0.787	0.019
Dry	Belen	CDC 56	III	3	0.830	0.827	0.789	0.016
Dry	Belen	CDC 56	IV	3	0.815	0.815	0.748	0.016
Dry	Belen	FDR 4575	I	3	0.840	0.839	0.865	0.020
Dry	Belen	FDR 4575	II	3	0.840	0.840	0.749	0.012
Dry	Belen	FDR 4575	III	3	0.845	0.839	0.755	0.014
Dry	Belen	FDR 4575	IV	3	0.840	0.835	0.687	0.048
Dry	Belen	FDR 5597	I	3	0.845	0.841	0.828	0.033
Dry	Belen	FDR 5597	II	3	0.815	0.809	0.908	0.029
Dry	Belen	FDR 5597	III	3	0.835	0.832	0.841	0.030
Dry	Belen	FDR 5597	IV	3	0.820	0.816	0.871	0.023
Dry	Belen	FDR 5788	I	3	0.850	0.846	0.860	0.023
Dry	Belen	FDR 5788	II	3	0.840	0.839	0.820	0.029
Dry	Belen	FDR 5788	III	3	0.830	0.824	0.968	0.038
Dry	Belen	FDR 5788	IV	3	0.830	0.826	0.765	0.018
Dry	Belen	FX 3899 P1	I	3	0.835	0.833	0.785	0.012
Dry	Belen	FX 3899 P1	II	3	0.850	0.851	0.765	0.017
Dry	Belen	FX 3899 P1	III	3	0.840	0.836	0.772	0.020
Dry	Belen	FX 3899 P1	IV	3	0.825	0.821	0.792	0.015
Dry	Belen	FX 4098	I	3	0.840	0.839	0.838	0.027
Dry	Belen	FX 4098	II	3	0.825	0.824	0.809	0.008
Dry	Belen	FX 4098	III	3	0.830	0.826	0.782	0.022
Dry	Belen	FX 4098	IV	3	0.850	0.843	0.858	0.025
Dry	Belen	GU 198	I	3	0.845	0.846	0.825	0.021
Dry	Belen	GU 198	II	3	0.830	0.831	0.843	0.015
Dry	Belen	GU 198	III	3	0.835	0.833	0.887	0.020
Dry	Belen	GU 198	IV	3	0.840	0.838	0.776	0.027
Dry	Belen	IAN 873	I	3	0.855	0.850	0.851	0.049
Dry	Belen	IAN 873	II	3	0.820	0.814	0.785	0.025
Dry	Belen	IAN 873	III	3	0.850	0.846	0.805	0.024
Dry	Belen	IAN 873	IV	3	0.835	0.834	0.755	0.015
Dry	Belen	MDF 180	I	3	0.850	0.848	0.810	0.024
Dry	Belen	MDF 180	II	3	0.850	0.847	0.811	0.023
Dry	Belen	MDF 180	III	3	0.835	0.836	0.717	0.017
Dry	Belen	MDF 180	IV	3	0.840	0.839	0.778	0.013
Dry	Florencia	CDC 312	I	3	0.825	0.827	0.725	0.009
Dry	Florencia	CDC 312	II	3	0.855	0.851	0.744	0.017
Dry	Florencia	CDC 312	III	3	0.820	0.817	0.720	0.014
Dry	Florencia	CDC 312	IV	3	0.830	0.826	0.779	0.016
Dry	Florencia	CDC 56	I	3	0.820	0.821	0.730	0.015
Dry	Florencia	CDC 56	II	3	0.820	0.822	0.737	0.014
Dry	Florencia	CDC 56	III	3	0.825	0.825	0.861	0.018
Dry	Florencia	CDC 56	IV	3	0.830	0.827	0.906	0.018
Dry	Florencia	FDR 4575	I	3	0.845	0.842	0.867	0.021
Dry	Florencia	FDR 4575	II	3	0.835	0.832	0.857	0.022
Dry	Florencia	FDR 4575	III	3	0.845	0.843	0.934	0.015
Dry	Florencia	FDR 4575	IV	3	0.825	0.822	0.856	0.017
Dry	Florencia	FDR 5597	I	3	0.835	0.830	0.929	0.045
Dry	Florencia	FDR 5597	II	3	0.840	0.838	0.940	0.029
Dry	Florencia	FDR 5597	III	3	0.835	0.830	0.960	0.018
Dry	Florencia	FDR 5597	IV	3	0.830	0.824	0.877	0.013
Dry	Florencia	FDR 5788	I	3	0.830	0.827	0.805	0.010
Dry	Florencia	FDR 5788	II	3	0.835	0.835	0.723	0.007
Dry	Florencia	FDR 5788	III	3	0.840	0.835	0.735	0.008
Dry	Florencia	FDR 5788	IV	3	0.830	0.830	0.965	0.017
Dry	Florencia	FX 3899 P1	I	3	0.820	0.817	0.744	0.013
Dry	Florencia	FX 3899 P1	II	3	0.820	0.817	0.729	0.025
Dry	Florencia	FX 3899 P1	III	3	0.820	0.818	0.855	0.016
Dry	Florencia	FX 3899 P1	IV	3	0.830	0.825	0.761	0.007
Dry	Florencia	FX 4098	I	3	0.840	0.838	0.838	0.018
Dry	Florencia	FX 4098	II	3	0.850	0.852	0.761	0.012
Dry	Florencia	FX 4098	III	3	0.830	0.829	0.875	0.009
Dry	Florencia	FX 4098	IV	3	0.825	0.824	0.794	0.014
Dry	Florencia	GU 198	I	3	0.840	0.839	0.891	0.016
Dry	Florencia	GU 198	II	3	0.840	0.837	0.841	0.017
Dry	Florencia	GU 198	III	3	0.830	0.827	0.935	0.031
Dry	Florencia	GU 198	IV	3	0.840	0.837	0.843	0.019
Dry	Florencia	IAN 873	I	3	0.845	0.840	0.755	0.022
Dry	Florencia	IAN 873	II	3	0.845	0.839	0.923	0.038
Dry	Florencia	IAN 873	III	3	0.835	0.836	0.822	0.016
Dry	Florencia	IAN 873	IV	3	0.830	0.828	0.714	0.014
Dry	Florencia	MDF 180	I	3	0.845	0.843	0.821	0.044
Dry	Florencia	MDF 180	II	3	0.845	0.840	0.817	0.027
Dry	Florencia	MDF 180	III	3	0.860	0.855	0.848	0.017
Dry	Florencia	MDF 180	IV	3	0.845	0.842	0.908	0.024
Dry	San Vicente	CDC 312	I	3	0.750	0.751	0.773	0.013
Dry	San Vicente	CDC 312	II	3	0.705	0.669	0.829	0.178
Dry	San Vicente	CDC 312	III	3	0.725	0.719	0.822	0.020
Dry	San Vicente	CDC 312	IV	3	0.720	0.719	0.825	0.013
Dry	San Vicente	CDC 56	I	3	0.745	0.740	0.866	0.017
Dry	San Vicente	CDC 56	II	3	0.750	0.742	0.694	0.027
Dry	San Vicente	CDC 56	III	3	0.735	0.731	0.778	0.015
Dry	San Vicente	CDC 56	IV	3	0.735	0.732	0.779	0.011
Dry	San Vicente	FDR 4575	I	3	0.740	0.739	0.799	0.005
Dry	San Vicente	FDR 4575	II	3	0.740	0.739	0.731	0.014
Dry	San Vicente	FDR 4575	III	3	0.755	0.751	0.857	0.010
Dry	San Vicente	FDR 4575	IV	3	0.730	0.727	0.849	0.013
Dry	San Vicente	FDR 5597	I	3	0.760	0.758	0.868	0.013
Dry	San Vicente	FDR 5597	II	3	0.715	0.712	0.799	0.014
Dry	San Vicente	FDR 5597	III	3	0.735	0.734	0.839	0.008
Dry	San Vicente	FDR 5597	IV	3	0.690	0.682	0.840	0.027
Dry	San Vicente	FDR 5788	I	3	0.750	0.748	0.795	0.021
Dry	San Vicente	FDR 5788	II	3	0.770	0.764	0.761	0.009
Dry	San Vicente	FDR 5788	III	3	0.740	0.736	0.759	0.012
Dry	San Vicente	FDR 5788	IV	3	0.725	0.723	0.775	0.010
Dry	San Vicente	FX 3899 P1	I	3	0.735	0.730	0.890	0.013
Dry	San Vicente	FX 3899 P1	II	3	0.740	0.737	0.840	0.011
Dry	San Vicente	FX 3899 P1	III	3	0.740	0.737	0.878	0.014
Dry	San Vicente	FX 3899 P1	IV	3	0.740	0.736	0.821	0.015
Dry	San Vicente	FX 4098	I	3	0.735	0.733	0.765	0.012
Dry	San Vicente	FX 4098	II	3	0.725	0.722	0.782	0.020
Dry	San Vicente	FX 4098	III	3	0.725	0.719	0.724	0.017
Dry	San Vicente	FX 4098	IV	3	0.720	0.717	0.783	0.024
Dry	San Vicente	GU 198	I	3	0.730	0.728	0.910	0.012
Dry	San Vicente	GU 198	II	3	0.740	0.739	0.792	0.022
Dry	San Vicente	GU 198	III	3	0.740	0.737	0.915	0.021
Dry	San Vicente	GU 198	IV	3	0.730	0.722	0.760	0.020
Dry	San Vicente	IAN 873	I	3	0.720	0.720	0.794	0.014
Dry	San Vicente	IAN 873	II	3	0.740	0.737	0.808	0.012
Dry	San Vicente	IAN 873	III	3	0.735	0.732	0.781	0.014
Dry	San Vicente	IAN 873	IV	3	0.700	0.693	0.773	0.023
Dry	San Vicente	MDF 180	I	3	0.730	0.728	0.830	0.017
Dry	San Vicente	MDF 180	II	3	0.745	0.738	0.729	0.022
Dry	San Vicente	MDF 180	III	3	0.660	0.657	0.823	0.006
Dry	San Vicente	MDF 180	IV	3	0.700	0.694	0.788	0.025
