# Supplementary material for: Dynamics of photosynthetic responses in 10 rubber tree (Hevea brasiliensis) clones in Colombian Amazon: Implications for breeding strategies
Source: PLoS One. 2019 Dec 12;14(12):e0226254. doi: 10.1371/journal.pone.0226254 (PMC6907818; doi:10.1371/journal.pone.0226254)
Supplement: S4 File — (TXT) [file pone.0226254.s004.txt]

Clone	  A	E	gs	Ci	LT	PSII	ETR	Fv/Fm	Fv'/Fm'	qP	NPQ	PAR	ET	RH	VPD	
CDC 312	  6.10	3.08	146.72	300.79	32.76	0.23	105.08	0.82	0.81	0.78	0.02	256.85	32.67	50.05	2.60	
CDC 56	  5.41	3.12	166.49	311.84	32.22	0.22	100.11	0.81	0.81	0.78	0.02	221.48	32.41	51.22	2.46	
FDR 4575  5.97	3.11	155.24	314.95	33.08	0.23	102.68	0.82	0.81	0.78	0.02	240.72	32.97	48.92	2.69	
FDR 5597  4.43	2.67	117.68	314.03	33.92	0.22	99.78	0.81	0.81	0.81	0.02	332.34	33.49	47.34	2.94	
FDR 5788  6.39	3.29	202.83	317.05	31.59	0.20	91.00	0.81	0.81	0.76	0.02	191.65	31.86	54.10	2.22	
FX 3899P1 3.36	2.25	101.13	318.97	33.53	0.20	87.64	0.81	0.81	0.79	0.01	294.30	33.17	48.83	2.84	
FX 4098	  6.27	3.46	186.90	310.20	32.11	0.22	97.00	0.82	0.81	0.77	0.02	194.23	32.28	51.72	2.40	
GU 198	  6.34	3.20	164.68	302.43	32.30	0.22	99.95	0.82	0.81	0.80	0.02	206.02	32.27	50.99	2.47	
IAN 873	  6.24	3.23	173.61	309.35	32.47	0.23	103.26	0.81	0.80	0.77	0.02	247.28	32.53	49.58	2.58	
MDF 180	  5.06	2.73	124.53	307.21	32.97	0.22	97.47	0.81	0.81	0.75	0.04	267.90	32.87	47.96	2.75	
																
